# Supplementary material for: Global organization of protein complexome in the yeast Saccharomyces cerevisiae
Source: BMC Syst Biol. 2011 Aug 15;5:126. doi: 10.1186/1752-0509-5-126 (PMC3169507; doi:10.1186/1752-0509-5-126)
Supplement: Additional file 5 — List of all the protein complexes with MIPS functions assigned by our method (Table S1). List of all the protein complexes with MIPS functions assigned by our method, where the core and attachment components are taken from Ref. [16] (and the indices are the same as Ref. [16]). We classify each function into the following three categories. (1) Gavin_1st (light yellow): minimizing the number of complexes for each newly assigned function, described as Eq. (4) in the main text. (2) Gavin_2nd (light green): minimizing the number of proteins for each newly assigned function, instead of that of complexes (3) The functions assigned by both (1) and (2) (bright yellow). Note that we only select high confidence (HC) outcomes among the raw outcomes, whose reliability of function assignment considering the multiple solutions is large. [file 1752-0509-5-126-S5.XLS]

## Sheet: complex_function_HC_fine_A_B_AB
	example
	Complex A	Assigned function only from Gavin_1st method with high confidence
	Complex B	Assigned function only from Gavin_2nd method with high confidence
	Complex C	Assigned function from both Gavin_1st and Gavin_2nd methods with high confidence
		List of complex functions
	Complex	Function	Gavin et al. annotation	core	attachment
1	1	16.03.03 RNA binding	U1 snRNP	Luc7 Mud1 Nam8 Prp39 Prp40 Prp42 Snp1 Snu56 Snu71 Yhc1	Aar2 Brr1 Brr2 Csn12 Dib1 Hsh49 Hta1 Msl1 Mtr4 Pab1 Pan2 Pho80 Prp11 Prp38 Prp4 Prp6 Prp8 Prp9 Rpl16b Rps22a Scp160 Sen1 Smd2 Snt309 Snu114 Snu23 Snu66 Sro9 Tif4631 Tif4632 Ybl104c Ylr424w
1	1	34.11.03.07 pheromone response, mating-type determination, sex-specific proteins
0	2	10.03.02 meiosis	20S core particle of the proteasome	Pre10 Pre2 Pre3 Pre6 Pre8 Pup3 Scl1	Blm3 Ecm29 Imp4 Mlh2 Pre1 Pre5 Pre7 Pre9 Rpn10 Rpn2 Rpn8
0	2	11.02.03.04 transcriptional control
0	2	32.01 stress response
0	2	43.01.03.09 development of asco- basidio- or zygospore
1	3	01.03.16.01 RNA degradation	Lsm2-Lsm8 complex	Lsm2 Lsm4 Lsm6 Lsm7 Pat1	Aar2 Brr1 Brr2 Bud31 Cef1 Cwc2 Cwc22 Cwc23 Dhh1 Dib1 Gcn2 Kem1 Krs1 Lin1 Mrpl8 Msl1 Nam7 Pab1 Prp24 Prp38 Prp9 Smd1 Smd2 Smd3 Snu23 Snu66 Ybl104c Ykr022c Ylr424w
1	3	12.07 translational control
1	3	16.03.03 RNA binding
1	3	43.01.03.05 budding, cell polarity and filament formation
0	4	01.04 phosphate metabolism	Casein kinase II complex	Cka1 Cka2 Ckb1 Ckb2	Cdc73 Chd1 Ctr9 Hhf1 Hot1 Leo1 Nip1 Paf1 Pob3 Prt1 Rok1 Rpg1 Rrp7 Rtf1 Spt16 Ssa3 Ssa4 Utp22 Ylr003c
0	4	10.01.03 DNA synthesis and replication
0	4	10.01.05 DNA recombination and DNA repair
0	4	10.01.09.05 DNA conformation modification (e.g. chromatin)
0	4	10.03.01 mitotic cell cycle and cell cycle control
0	4	10.03.01.01.03 G1/S transition of mitotic cell cycle
0	4	10.03.01.01.09 G2/M transition of mitotic cell cycle
0	4	10.03.04.05 chromosome segregation/division
0	4	11.02.01 rRNA synthesis
0	4	11.02.02 tRNA synthesis
0	4	11.02.03 mRNA synthesis
0	4	11.02.03.01.04 transcription elongation
0	4	11.02.03.04 transcriptional control
0	4	14.07.03 modification by phosphorylation, dephosphorylation, autophosphorylation
0	4	14.13.01.01 proteasomal degradation (ubiquitin/proteasomal pathway)
0	4	16.03.01 DNA binding
0	4	32.01.09 DNA damage response
0	4	34.01 homeostasis
0	4	34.07.01 cell-cell adhesion
0	4	42.04 cytoskeleton/structural proteins
0	4	43.01.03.05 budding, cell polarity and filament formation
1	5	12.01.01 ribosomal proteins	N/A	Dbp2 Rpl2a	Arx1 Cdc123 Mis1 Pim1 Rpl11b Rpl12b Rpl13a Rpl16b Rpl17a Rpl18a Rpl20b Rpl27a Rpl27b Rpl33a Rpl36a Rpl36b Rpl6b Rpl8b Rpp0 Rps14b Shm1 Ypl009c
1	5	16.01 protein binding
0	8	01.04 phosphate metabolism	m-AAA protease complex	Afg3 Phb2 Yta12	Gdh1 Hmg1 Kap122 Pgi1 Pmr1
0	8	02.13 respiration
0	8	10.01.03 DNA synthesis and replication
0	8	10.03.01 mitotic cell cycle and cell cycle control
0	8	14.10 assembly of protein complexes
0	8	14.13 protein/peptide degradation
0	8	16.19.03 ATP binding
0	8	20.01.10 protein transport
0	8	20.09.04 mitochondrial transport
0	8	40.20 cell aging
0	8	42.16 mitochondrion
1	9	12.01.01 ribosomal proteins	Mitochondrial ribosomal small subunit	Ehd3 Mrp1 Mrp13 Mrp17 Mrp21 Mrp4 Mrp51 Mrps16 Mrps17 Mrps18 Mrps28 Mrps5 Mrps8 Mrps9 Nam9 Pet123 Rsm10 Rsm19 Rsm22 Rsm23 Rsm25 Rsm27 Rsm7	Ade6 Ded1 Met6 Psd2 Rsm24 Rsm26 Ubp10
1	9	16.03.03 RNA binding
1	9	42.16 mitochondrion
0	10	01.01.11 metabolism of the pyruvate family (alanine, isoleucine, leucine, valine) and D-alanine	N/A	Mae1	Acc1 Ade3 Aro1 Aro3 Cct4 Cct6 Cse1 Dps1 Eft1 Eft2 Fas1 Fas2 Fur1 Gea2 Gfa1 Grs1 Hsc82 Hsp60 Hsp82 Ils1 Ilv1 Ilv5 Mdn1 Msn5 Pfk1 Prs3 Psa1 Rpl18b Rpl30 Rps0a Sap155 Sar1 Sec21 Tdh1 Tfp1 Trm3 Tub1 Tub3 Ura7 Vps13 Ydr341c Yer036c Yhb1 Ynk1
0	10	01.03.01.03 purine nucleotide/nucleoside/nucleobase anabolism
0	10	01.03.04.03 pyrimidine nucleotide/nucleoside/nucleobase anabolism
0	10	01.04 phosphate metabolism
0	10	01.05 C-compound and carbohydrate metabolism
0	10	01.05.02.04 sugar, glucoside, polyol and carboxylate anabolism
0	10	01.05.11.04 aromate anabolism
0	10	01.06.05 fatty acid metabolism
0	10	01.20.15 metabolism of derivatives of dehydroquinic acid, shikimic acid and chorismic acid
0	10	10.01.05.03.05 DNA integration
0	10	11.06.02 tRNA modification
0	10	12.10 aminoacyl-tRNA-synthetases
0	10	14 PROTEIN FATE (folding, modification, destination)
0	10	14.10 assembly of protein complexes
0	10	16.19 nucleotide/nucleoside/nucleobase binding
0	10	20.01.10 protein transport
0	10	20.09.07.03 ER to Golgi transport
0	10	20.09.07.05 intra Golgi transport
0	10	20.09.13 vacuolar/lysosomal transport
0	10	32.01 stress response
1	11	14.10 assembly of protein complexes	N/A	Nob1	Bem2 Emg1 Enp1 Imp3 Imp4 Krr1 Mak5 Noc4 Pno1 Pwp2 Rio2 Rpl30 Rpl31a Rps10a Rps11b Rps13 Rps14a Rps17b Rps21a Rps22b Rps24a Rps24b Rps28b Rps8a Snf2 Sof1 Tsr1 Utp6 Ygr054w
1	11	14.13.01.01 proteasomal degradation (ubiquitin/proteasomal pathway)
1	11	16.01 protein binding
1	11	32.01.07 unfolded protein response (e.g. ER quality control)
0	12	01.04 phosphate metabolism	N/A	Mot1	Abf2 Hhf1 Hmo1 Hta2 Net1 Pdr1 Reb1 Ret1 Rpl20a Rps3 Rsc3 Rvb1 Sec2 Spt15 Taf1 Tao3 Top1 Vps1 Yil056w
1	13	18.02.01 enzymatic activity regulation / enzyme regulator	Trehalose-6-phosphate synthase/phosphatase complex	Gln1 Mcm2 Mks1 Tsc10	Hsp42 Iml1 Reg1 Rpl10 Tif1 Tif2 Tsl1
0	14	01.05 C-compound and carbohydrate metabolism	V0 vacuolar ATPase complex	Emi2 Vma6 Vph2	Bni1 Drs2 Gaa1 Lys9 Nop6 Pdc1 Pgi1 Vac8 Vma10 Vma2 Vma7 Vph1 Vtc4 Yor1 Yra1
0	14	32.01.03 osmotic and salt stress response
1	15	01.06.06.11 tetracyclic and pentacyclic triterpenes (cholesterin, steroids and hopanoids) metabolism	N/A	Rps25a Rrn3	Erg13 Rpl13b Rpl17a Rpl24a Rpl25 Rpl30 Rpl35a Rpl7a Rps22a Rps24b Tef2
1	15	11.02.01 rRNA synthesis
1	15	11.02.03.01 general transcription activities
1	15	12.01.01 ribosomal proteins
0	16	01.02 nitrogen, sulfur and selenium metabolism	N/A	Pph3 Psy2 Ybl046w	Bem2 Rga2 Tdh3 Trm3
0	16	01.04 phosphate metabolism
0	16	01.05.25 regulation of C-compound and carbohydrate metabolism
0	16	14.07.03 modification by phosphorylation, dephosphorylation, autophosphorylation
0	16	18.02.01.01.01 GTPase activator (GAP)
0	16	30.01.05.05.01 small GTPase mediated signal transduction
0	16	30.05 transmembrane signal transduction
0	16	34.11.03.07 pheromone response, mating-type determination, sex-specific proteins
0	16	40.01 cell growth / morphogenesis
0	16	42.04.03 actin cytoskeleton
0	16	42.29 bud / growth tip
0	16	43.01.03.05 budding, cell polarity and filament formation
1	17	14.07.09 posttranslational modification of amino acids (e.g. hydroxylation, methylation)	N/A	Bcp1 Ypl208w	Eft1 Gfa1 Glt1 Kap123 Rpl23a Rpl23b Rpl6a Rps5 Ssa4 Ura2 Yol098c
0	18	01.03.01.03 purine nucleotide/nucleoside/nucleobase anabolism	N/A	Hca4	Cbf5 Dbp8 Dim1 Emg1 Ero1 Esf1 Fun12 Gbp2 Imd2 Krr1 Mis1 Mpp10 Mvd1 Nip1 Nop1 Nop12 Nop4 Nop6 Pre9 Prp43 Pwp2 Ref2 Rpl11b Rpl13b Rpl16b Rpl26b Rpl2b Rpl36a Rpl6b Rpp2b Rps16a Rps22a Rps28b Rps4a Rps4b Rps7a Rps9b Rrp5 Rrp9 Sof1 Sro9 Utp10 Utp15 Utp20 Utp30 Utp7 Utp9 Ylr003c Ynl224c
0	18	01.06.06.11 tetracyclic and pentacyclic triterpenes (cholesterin, steroids and hopanoids) metabolism
0	18	11.02.03 mRNA synthesis
0	18	11.04.02 tRNA processing
0	18	11.06.02 tRNA modification
0	18	14.01 protein folding and stabilization
0	18	20.01.15 electron transport
0	18	32.01.03 osmotic and salt stress response
0	18	42.01 cell wall
1	19	16.03.03 RNA binding	N/A	Ist2	Ded81 Glt1 Hir2 Mrpl7 Rpl10 Rpl11a Rpl13b Rpl17b Rpl18a Rpl24a Rpl25 Rpl26b Rpl28 Rpl2b Rpl33a Rpl38 Rpl7a Rps14a Rps16b Rps18a Rps20 Rps4a Rps5 Rps6b Rps9a Tif34
0	21	01.01 amino acid metabolism	N/A	Shm1	Ade3 Bni1 Cbf5 Dbp2 Mis1 Puf6 Rat1 Rpl10 Rpl13a Rpl16b Rpl17a Rpl18a Rpl24a Rpl25 Rpl27a Rpl27b Rpl28 Rpl2a Rpl2b Rpl33a Rpl6a Rps14b Rps1a Rps22b Ypl009c
0	21	01.01.06.06.02 degradation of lysine
0	21	01.01.09.01.02 degradation of glycine
0	21	01.01.09.02.01 biosynthesis of serine
0	21	01.03.01 purin nucleotide/nucleoside/nucleobase metabolism
0	21	01.05.05.04 C-1 compound anabolism
0	21	01.05.13.03 tetrahydrofolate-dependent C-1-transfer
0	21	01.06 lipid, fatty acid and isoprenoid metabolism
0	21	01.07 metabolism of vitamins, cofactors, and prosthetic groups
0	21	02.04 glyoxylate cycle
0	21	16.21.07 NAD/NADP binding
0	21	34.11.03.07 pheromone response, mating-type determination, sex-specific proteins
1	22	01.01.13 regulation of amino acid metabolism	Sin3 Histone deacetylase complex	Cti6 Rpd3 Rxt3 Sap30 Sds3 Sin3 Ume1 Ymr075w	Abf2 Cka1 Cka2 Ckb1 Dep1 Eaf5 Ecm16 Hta2 Ioc3 Isw1 Pho23 Rpl17a Rpl33a Rpl35b Rsc8 Spt6 Top1 Tra1 Tup1 Ume6 Yaf9 Ybr095c
1	22	01.02.07 regulation of nitrogen, sulfur and selenium metabolism
1	22	01.06.10 regulation of lipid, fatty acid and isoprenoid metabolism
1	22	10.01.05 DNA recombination and DNA repair
1	22	10.01.05.03.03 somatic / mitotic recombination
1	22	10.01.09.05 DNA conformation modification (e.g. chromatin)
1	22	10.03.01 mitotic cell cycle and cell cycle control
1	22	10.03.02.01 meiosis I
1	22	11.02.03.01.04 transcription elongation
1	22	11.02.03.04 transcriptional control
1	22	11.02.03.04.01 transcription activation
1	22	14.07.04 modification by acetylation, deacetylation
1	22	16.01 protein binding
1	22	16.03.01 DNA binding
1	22	34.11.03.07 pheromone response, mating-type determination, sex-specific proteins
1	22	40.01 cell growth / morphogenesis
1	22	43.01.03.05 budding, cell polarity and filament formation
1	22	43.01.03.09 development of asco- basidio- or zygospore
0	24	11.04.01 rRNA processing	N/A	Bud20	Mrt4 Nog1 Nop15 Nop7 Rlp7 Rpf2 Rpl11a Rpl11b Rpl25 Rpl27a Rpl27b Rpl28 Rpl2b Rpl3 Rpl30 Rpl31a Rpl31b Rpl36b Rpl38 Rpl7a Rpl8a
0	24	12.01.01 ribosomal proteins
0	24	14.10 assembly of protein complexes
0	24	20.09.01 nuclear transport
0	24	43.01.03.05 budding, cell polarity and filament formation
1	25	01.04 phosphate metabolism	DNA repair complex	Mph1 Msh6 Rad52 Rfa1	Dna2 Kap95 Lcd1 Mec1 Pgk1 Rad51 Rfa2 Rfa3 Vps1 Ydl156w
1	25	10.01.02 DNA topology
1	25	10.01.03 DNA synthesis and replication
1	25	10.01.03.05 extension/ polymerization activity
1	25	10.01.05.01 DNA repair
1	25	10.01.05.03 DNA recombination
1	25	10.01.05.03.01 meiotic recombination
1	25	10.01.05.03.03 somatic / mitotic recombination
1	25	10.03.01.02 cell cycle arrest
1	25	10.03.01.03 cell cycle checkpoints (checkpoints of morphogenesis, DNA-damage,-replication, mitotic phase and spindle)
1	25	10.03.02 meiosis
1	25	11.04 RNA processing
1	25	14.07.03 modification by phosphorylation, dephosphorylation, autophosphorylation
1	25	16.03.01 DNA binding
1	25	16.19.03 ATP binding
1	25	32.01.09 DNA damage response
1	25	32.07 detoxification
1	25	34.11.03.07 pheromone response, mating-type determination, sex-specific proteins
1	25	40.20 cell aging
1	25	42.10.03 organization of chromosome structure
0	26	01.01.06.05 metabolism of methionine	N/A	Met18 Rad3	Atp2 Cdc19 Pgk1 Rpt6 Tfp1 Tub1 Ydj1
0	26	10.01.02 DNA topology
0	26	10.01.05.01 DNA repair
0	26	11.02.03.01 general transcription activities
0	26	11.02.03.01.01 transcription initiation
0	26	11.02.03.04 transcriptional control
1	27	10.03.01 mitotic cell cycle and cell cycle control	N/A	Nop14 Utp8	Bfr2 Cbf5 Dbp8 Dip2 Ero1 Esf1 Fap7 Gbp2 Hsl1 Kri1 Mpp10 Mrd1 Mvd1 Nob1 Nop1 Pno1 Rok1 Rpl15a Rpl16b Rpl17a Rpl19a Rpl26b Rpl33a Rpl36a Rpl6b Rpp2b Rps11b Rps13 Rps14a Rps14b Rps16a Rps17a Rps17b Rps18a Rps1b Rps21a Rps22b Rps24b Rps25b Rps28b Rps3 Rps4a Rps4b Rps7a Rps8a Rps8b Rps9a Rrp7 Sof1 Sro9 Utp20 Utp30 Ygr054w Ylr003c Yor059c
1	27	10.03.02 meiosis
1	27	11.04.01 rRNA processing
1	27	11.06.01 rRNA modification
1	27	12.01 ribosome biogenesis
1	27	12.01.01 ribosomal proteins
1	27	14.10 assembly of protein complexes
1	27	16.03.03 RNA binding
1	27	32.01.09 DNA damage response
1	27	40.01 cell growth / morphogenesis
1	27	43.01.03.05 budding, cell polarity and filament formation
0	29	14.10 assembly of protein complexes	Gcn1/Gcn2/Gcn20 complex	Gcn1 Gcn20	Aha1 Arf1 Cct8 Fur1 Gfa1 Idh2 Lys12 Msn5 Pet9 Sst2 Tub1 Ufd4 Vps13
0	29	20.09.07.03 ER to Golgi transport
0	29	20.09.07.05 intra Golgi transport
1	30	01.04 phosphate metabolism	RNA polymerase I	Rpa12 Rpa190 Rpa43 Rpa49 Rpc40	Ams1 Cdc14 Dhh1 Hsp42 Met10 Rpb10 Rpb8 Rpc31 Rpo26 Sro7 Yer139c
1	30	10.01.03 DNA synthesis and replication
1	30	10.03.01 mitotic cell cycle and cell cycle control
1	30	14.07.03 modification by phosphorylation, dephosphorylation, autophosphorylation
1	30	42.04 cytoskeleton/structural proteins
0	31	01.03.16.01 RNA degradation	mRNA decapping complex	Dcp1 Dcp2 Edc3	Kem1 Rpm2 Ybr094w
0	31	02.13 respiration
0	31	11.04 RNA processing
0	31	16.03.03 RNA binding
0	31	18.02.01.01 enzyme activator
1	32	11.04.01 rRNA processing	Ribosome-associated complex (RAC)	Scp160 Ssz1 Zuo1	Ade5,7 Amn1 Asc1 Bem2 Cdc25 Mis1 Rpl10 Rpl11a Rpl25 Rpl27a Rpl3 Rpl30 Rpl6a Rpl8b Rps10a Rps11a Rps13 Rps14b Rps17b Rps20 Rps21a Rps22a Rps3 Rps4a Rps5 Rps7a Tif4631 Yal036c Ygr054w
0	34	01.01.09.02.01 biosynthesis of serine	Scs2/Opi1 complex	Swh1	Num1 Opi1 Osh2 Rps4b Rps7a Scs2 Ser33 Sup45 Yar044w Ygr130c
0	34	01.04.04 regulation of phosphate metabolism
0	34	01.05 C-compound and carbohydrate metabolism
0	34	01.05.25 regulation of C-compound and carbohydrate metabolism
0	34	01.06 lipid, fatty acid and isoprenoid metabolism
0	34	01.06.02.01 phospholipid metabolism
0	34	01.06.10 regulation of lipid, fatty acid and isoprenoid metabolism
0	34	10.01.09.05 DNA conformation modification (e.g. chromatin)
0	34	10.03.01 mitotic cell cycle and cell cycle control
0	34	10.03.04.09 nuclear migration
0	34	11.02.03.01 general transcription activities
0	34	11.02.03.04 transcriptional control
0	34	12.01.01 ribosomal proteins
0	34	14.04 protein targeting, sorting and translocation
0	34	16.01 protein binding
0	34	16.21.07 NAD/NADP binding
0	34	18.02.01.02.05 kinase inhibitior
0	34	18.02.09 regulator of transcription factor
0	34	20.01.10 protein transport
0	34	32.01.05 heat shock response
0	34	34.11.09 temperature perception and response
0	34	42.04.05 microtubule cytoskeleton
1	35	01.06 lipid, fatty acid and isoprenoid metabolism	Sit4/Sap190 complex	Sap190	Acc1 Cct2 Cct5 Dig1 Fab1 Fyv8 Mrpl3 Rpl11b Sap155 Sit4
1	35	14.04 protein targeting, sorting and translocation
1	35	20.09.13 vacuolar/lysosomal transport
1	35	32.01 stress response
1	35	42.01 cell wall
1	35	42.04.03 actin cytoskeleton
1	35	42.25 vacuole or lysosome
1	35	43.01.03.09 development of asco- basidio- or zygospore
0	36	14.04 protein targeting, sorting and translocation	N/A	Fur1 Sar1 Ydr341c Ynk1	Aap1' Ade3 Aro1 Cdc19 Cse1 Dps1 Eft2 Fas2 Gcn20 Grs1 Hsc82 Ilv5 Ilv6 Msn5 Pfk1 Rpa135 Rpl30 Rps0a Rpt5 Sec21 Sec53 Tdh1 Tfp1 Tom1 Trm3 Vps13
0	36	16.01 protein binding
0	36	20.09.07 vesicular transport (Golgi network, etc.)
0	36	20.09.07.25 vesicle formation
1	38	11.02.01 rRNA synthesis	RNA polymerase III complex	Ret1 Rpc25 Rpc31 Rpc34 Rpc37 Rpc40 Rpc53 Rpc82 Rpo31
1	38	11.02.02 tRNA synthesis
1	38	11.02.03.01 general transcription activities
1	38	11.02.03.04.03 transcription repression
1	38	14.04 protein targeting, sorting and translocation
1	38	16.03.01 DNA binding
0	40	01.04 phosphate metabolism	Cyr1/Srv2 complex	Cyr1 Pho81 Srv2	Act1 Mrpl51 Pcl8 Pho80 Pho85 Ygr250c
0	40	01.04.04 regulation of phosphate metabolism
0	40	01.05.25 regulation of C-compound and carbohydrate metabolism
0	40	02.19 metabolism of energy reserves (e.g. glycogen, trehalose)
0	40	10.03.01 mitotic cell cycle and cell cycle control
0	40	11.02.03.04 transcriptional control
0	40	14.07.03 modification by phosphorylation, dephosphorylation, autophosphorylation
0	40	16.01 protein binding
0	40	18.02.01 enzymatic activity regulation / enzyme regulator
0	40	18.02.01.02.05 kinase inhibitior
0	40	34.11.03.07 pheromone response, mating-type determination, sex-specific proteins
0	40	40.01 cell growth / morphogenesis
1	42	14.10 assembly of protein complexes	Cytoskeletonregulatory Lsb3/Las17 complex	Las17 Lsb3 Sla1	Apm2 Bzz1 Ecm25 End3 Rpl11a Rpl12a Rpl19b Rpl28 Rpl35a Rpl38 Rpl6b Rpl9a Rps11a Rps14b Sla2 Stm1 Ydr348c Ypt7
1	42	16.01 protein binding
1	42	20.09.07 vesicular transport (Golgi network, etc.)
1	42	20.09.13 vacuolar/lysosomal transport
1	42	20.09.18 cellular import
1	42	20.09.18.09.01 endocytosis
1	42	32.01.03 osmotic and salt stress response
1	42	40.01 cell growth / morphogenesis
1	42	42.01 cell wall
1	42	42.04.03 actin cytoskeleton
1	42	43.01.03.05 budding, cell polarity and filament formation
0	43	02.13.03 aerobic respiration	Nup82/Nsp1/Nup159 nuclear pore subcomplex	Nsp1 Nup159 Nup82	Gle2 Mrpl1 Mrpl15 Mrpl24 Mrpl3 Mrpl35 Mrpl8 Nic96 Nup116 Nup192 Nup57 Ssa2
0	43	11.02.02 tRNA synthesis
0	43	11.04.02 tRNA processing
0	43	12.01 ribosome biogenesis
0	43	14.04 protein targeting, sorting and translocation
0	43	16.07 structural protein binding
0	43	20.01.10 protein transport
0	43	20.01.21 RNA transport
0	43	20.09.01 nuclear transport
0	43	42.10.05 nuclear membrane
1	44	16.01 protein binding	Actin-associated motorproteins 1 complex	Myo2 She4	Arr4 Hsc82 Mam33 Nmd5 Pdr5 Yfl034w
1	44	20.01.13 lipid/fatty acid transport
1	44	20.09.07 vesicular transport (Golgi network, etc.)
1	44	20.09.13 vacuolar/lysosomal transport
1	44	20.09.16 cellular export and secretion
1	44	20.09.18 cellular import
1	44	32.07 detoxification
1	44	42.04.03 actin cytoskeleton
1	44	42.25 vacuole or lysosome
0	45	12.04.01 translation initiation	Translation initiation factor eIF3 complex	Fun12 Hcr1 Nip1 Prt1 Rli1 Rpg1 Tif34 Tif35 Tif5	Atg9 Cbf5 Ded1 Gcd11 Glt1 Ist2 Rpl13a Rpl16a Rpl16b Rpl18a Rpl18b Rpl6a Rpl7a Rpl8b Rps10a Rps10b Rps11a Rps13 Rps14a Rps16b Rps17a Rps18a Rps1b Rps22a Rps22b Rps28b Rps5 Rps6a Rps6b Rps7a Rps7b Rps8a Rps8b Rps9a Sui1
1	46	14.04 protein targeting, sorting and translocation	Clathrin	Chc1 Clc1	End3 Fas1 Las17 Sla2 Yhb1
1	46	16.07 structural protein binding
0	47	10.03.01.01.11 M phase	N/A	Nap1 Nis1 Yol070c	Hmo1 Kap114 Pgi1 Rps1a Trm3 Yra1
0	47	10.03.01.03 cell cycle checkpoints (checkpoints of morphogenesis, DNA-damage,-replication, mitotic phase and spindle)
0	47	14.10 assembly of protein complexes
0	47	16.01 protein binding
0	47	42.10.03 organization of chromosome structure
0	47	42.29 bud / growth tip
0	47	43.01.03.05 budding, cell polarity and filament formation
1	48	01.01.03.05.01 biosynthesis of arginine	N/A	Nop8 Urb1 Urb2	Arg1 Leu4 Leu9 Mak5 Nop2 Prc1 Rpl11b Rpl25 Rpl36b Rsa3
1	48	01.01.05.03 metabolism of urea (urea cycle)
1	48	01.01.06.01 metabolism of aspartate
1	48	01.01.11.04.01 biosynthesis of leucine
1	48	01.02 nitrogen, sulfur and selenium metabolism
1	48	01.20 secondary metabolism
1	48	11.04.01 rRNA processing
1	48	12.01 ribosome biogenesis
1	48	12.01.01 ribosomal proteins
1	48	14.10 assembly of protein complexes
0	49	16.01 protein binding	Actin-associated motorproteins 2 complex	Mlc1 Myo4 She2 She3	Act1 Brx1 Cdc46 Crn1 Eht1 Hir3 Imd4 Mam33 Nop12 Pdr5 Pol5 Pwp1 Rad53 Yer071c
0	49	20.01.21 RNA transport
0	49	34.11.03.07 pheromone response, mating-type determination, sex-specific proteins
0	49	42.04.03 actin cytoskeleton
1	50	12.01 ribosome biogenesis	N/A	Lsg1 Nmd3 Rei1	Arx1 Bud20 Ipi1 Ipi3 Mdn1 Mis1 Mrt4 Nog1 Nog2 Pim1 Rlp7 Rpl11a Rpl12a Rpl17a Rpl20a Rpl20b Rpl24a Rpl27a Rpl3 Rpl31a Rpl36a Rpl36b Rpl5 Rpl6b Rpl8b Sda1 Tif6 Ycr072c
0	51	01.03.16 polynucleotide degradation	N/A	Gdb1 Mir1	Ade5,7 Crm1 Ecm29 Fas1 Gcn1 Gea2 Hsc82 Mpm1 Mtr10 Nmd5 Nup192 Pdr5 Ppz1 Sam2 Tsc13 Tub1 Usa1 Ydj1 Ygr130c
0	51	34.01.01.01 homeostasis of metal ions (Na, K, Ca etc.)
1	52	14.04 protein targeting, sorting and translocation	Signal recognition complex	Sec65 Srp14 Srp54 Srp68 Srp72	Aha1 Bem2 Hsp82 Lhp1 Srp21 Sst2
1	52	16.01 protein binding
1	52	20.01.10 protein transport
0	53	01.05.02.04 sugar, glucoside, polyol and carboxylate anabolism	Erv41/Erv46 complex	Ero1 Erv41 Erv46	Fks1 Rot2
0	53	01.05.02.07 sugar, glucoside, polyol and carboxylate catabolism
0	53	02.19 metabolism of energy reserves (e.g. glycogen, trehalose)
0	53	42.01 cell wall
1	55	10.01.09.05 DNA conformation modification (e.g. chromatin)	N/A	Loc1	Arx1 Dbp10 Drs1 Ist2 Lhp1 Mrt4 Noc3 Nog1 Nop1 Rix1 Rix7 Rlp7 Rpl11a Rpl11b Rpl12a Rpl13a Rpl13b Rpl14a Rpl16a Rpl18a Rpl19a Rpl23b Rpl27a Rpl2b Rpl3 Rpl31a Rpl31b Rpl33a Rpl36b Rpl4b Rpl5 Rrp1 Rrp12 Sda1 Spb1 Yer139c
1	55	11.04 RNA processing
1	55	11.04.01 rRNA processing
1	55	11.06 RNA modification
1	55	12.01 ribosome biogenesis
1	55	12.01.01 ribosomal proteins
1	55	20.01.21 RNA transport
0	56	11.04.01 rRNA processing	N/A	Brx1 Erb1 Mak21 Noc2 Nop4 Puf6	Dbp10 Drs1 Mdn1 Mrt4 Noc3 Nog1 Nop1 Nop13 Pol5 Rix7 Rlp7 Rpl11a Rpl11b Rpl12a Rpl13a Rpl13b Rpl14a Rpl15a Rpl15b Rpl16a Rpl19a Rpl1a Rpl1b Rpl20a Rpl23b Rpl25 Rpl26b Rpl27a Rpl27b Rpl28 Rpl2b Rpl3 Rpl31a Rpl31b Rpl33a Rpl33b Rpl35b Rpl36b Rpl38 Rpl43a Rpl5 Rpl6a Rpl6b Rpl7a Rpl7b Rpl8b Rpp2b Rps14a Rps16b Rps18b Rrp1 Rrp12 Rsa3 Spb1 Utp20 Yor1
0	56	12.01 ribosome biogenesis
0	56	12.01.01 ribosomal proteins
0	56	16.03.03 RNA binding
0	56	20.09.01 nuclear transport
0	56	41.01.01 mating (fertilization)
1	57	01.04 phosphate metabolism	NuA4 Histone Acetyltransferase Complex	Epl1 Esa1	Act1 Dep1 Eaf5 Hfi1 Med1 Nam7 Nut1 Pho23 Rpd3 Sgf29 Sgf73 Sin3 Sin4 Snf12 Spt20 Spt3 Spt7 Spt8 Srb2 Taf12 Tra1 Ume1 Yaf9 Ybr095c Ymr075w
1	57	10.01.05.03.03 somatic / mitotic recombination
1	57	10.03.02 meiosis
1	57	11.02.03.01 general transcription activities
1	57	11.02.03.04.03 transcription repression
1	57	14.07.04 modification by acetylation, deacetylation
1	57	14.10 assembly of protein complexes
1	57	16.07 structural protein binding
1	57	18.02.09 regulator of transcription factor
1	57	32.01.01 oxidative stress response
1	57	32.05.01.03 chemical agent resistance
1	57	40.20 cell aging
1	57	41.01.01 mating (fertilization)
1	57	42.10.03 organization of chromosome structure
0	58	01.04 phosphate metabolism	N/A	Hrr25 Ltv1 Nob1 Rio2 Tsr1	Bem2 Dbp2 Dip2 Ecm16 Gcn2 Iki3 Kri1 Mpp10 Mrd1 Nop14 Pno1 Rpm2 Rps0a Rps11a Rps11b Rps13 Rps17a Rps17b Rps21a Rps22a Rps22b Rps24b Rps28b Rps3 Rps4a Rps4b Rps7b Rps8a Rps8b Rps9a Snf2 Utp20 Utp22 Ygr054w
0	58	11.04.02 tRNA processing
1	59	14.10 assembly of protein complexes	V1 vacuolar ATPase complex	Vma13 Vma4 Vma5 Vma7 Vma8	Emi2 Nop6 Tfp1 Vma10 Vph1 Yer036c
1	59	20.01.01.01 cation transport (H+, Na+, K+, Ca2+ , NH4+, etc.)
1	59	20.01.15 electron transport
1	59	20.03.22 transport ATPases
1	59	20.09.13 vacuolar/lysosomal transport
1	59	34.01.01.03 homeostasis of protons
0	60	12.01.01 ribosomal proteins	Mitochondrial ribosomal large subunit	Atg26 Bud3 Mrpl10 Mrpl16 Mrpl23 Mrpl4 Mrpl51	Aep1 Ded1 Img2 Iml1 Mrp20 Mrp7 Mrpl1 Mrpl13 Mrpl15 Mrpl17 Mrpl20 Mrpl22 Mrpl24 Mrpl27 Mrpl3 Mrpl35 Mrpl36 Mrpl6 Mrpl8 Pet56 Sec1 Shq1 Utp20 Ymr098c Ypl183w-a
0	60	42.16 mitochondrion
1	61	01.01.03.01.02 degradation of glutamine	Arginine-specific carbamoyl-phosphate synthase complex	Cpa2	Aro1 Cct8 Fas1 Gfa1 Gus1 Ilv1 Pro1 Psa1 Rad51 Rpa135 Rpl18b Rps10a Rpt3 Rvb2 Yhb1
1	61	01.01.03.05.01 biosynthesis of arginine
0	63	14.10 assembly of protein complexes	U4/U6.U5 tri-snRNP	Prp3 Prp31 Prp4 Prp6 Snu66 Spp381	Aar2 Brr2 Cwc23 Dib1 Lin1 Lsm2 Lsm4 Prp24 Prp38 Prp9 Smd2 Smd3 Snu23 Snu56 Snu71 Yhc1 Ykr022c Ylr424w
1	64	11.04.01 rRNA processing	N/A	Mtr4 Nab3 Nrd1 Sen1 Sto1	Brr1 Hta1 Iml1 Lhp1 Nab6 Nam7 Nrp1 Pab1 Rnt1 Rpl4b Sbp1 Scp160 Sgn1 Smd2 Smd3 Sro9 Tif4631
1	64	11.04.02 tRNA processing
1	64	16.03.03 RNA binding
1	64	20.01.21 RNA transport
0	65	10.01.03 DNA synthesis and replication	DNA repair complex	Rad16	Lcd1 Pep4 Rad52 Vps1 Wrs1 Ydl156w Ymr315w
0	65	10.01.05.03.03 somatic / mitotic recombination
0	65	10.03.01.02 cell cycle arrest
0	65	14.04 protein targeting, sorting and translocation
0	65	14.07.03 modification by phosphorylation, dephosphorylation, autophosphorylation
0	65	16.01 protein binding
0	65	42.10.03 organization of chromosome structure
1	66	14.07.05 modification by ubiquitination, deubiquitination	N/A	Mae1 Prs3 Tom1	Acc1 Aha1 Aro1 Cct4 Cct6 Clu1 Crm1 Ded81 Ecm29 Eft1 Fur1 Gea2 Gfa1 Hsc82 Ils1 Ilv1 Kap122 Mdn1 Msn5 Mtr10 Pre6 Pse1 Rpb2 Rpn10 Rpn2 Rpn9 Rpt4 Sam1 Ths1 Tub1 Tub3 Ufd4 Ura7
1	66	14.13.01.01 proteasomal degradation (ubiquitin/proteasomal pathway)
1	66	16.19.03 ATP binding
1	66	42.01 cell wall
0	67	12.04.01 translation initiation	Pab1/eIF4G/eIF4E complex	Cdc33 Sbp1 Tif4631 Tif4632	Aar2 Brr1 Hca4 Imd3 Imd4 Kem1 Lhp1 Luc7 Mrp7 Nab6 Nam7 Npl3 Nrd1 Nrp1 Pab1 Pol2 Prp43 Pus7 Rpl31b Rps10b Rps16b Rps20 Rps22a Rps22b Sen1 Snp1 Sro9 Sto1 Sxm1 Tif2 Yal036c Ynl224c
1	68	01.05 C-compound and carbohydrate metabolism	ISW1/IOC3 complex	Ioc3 Isw1	Abf2 Act1 Bro1 Chd1 Hhf1 Hmo1 Ktr6 Pho23 Reb1 Rps4a Rrp8 Rsc3 Rsc4 Rsc6 Rsc8 Rvb1 Rvb2 Sin3 Ste23 Tra1 Tup1 Vps1 Ybr095c Yil056w
1	68	10.01.09.05 DNA conformation modification (e.g. chromatin)
1	68	11.02.03.01 general transcription activities
1	68	11.02.03.04.03 transcription repression
1	68	11.04.01 rRNA processing
1	68	14.04 protein targeting, sorting and translocation
1	68	14.07.02.02 N-directed glycosylation, deglycosylation
1	68	16.03.01 DNA binding
1	68	20.01.10 protein transport
1	68	20.09.01 nuclear transport
1	68	42.01 cell wall
1	68	42.10 nucleus
0	69	16.01 protein binding	Pre-mRNA cleavage and polyadenylation factor IA	Clp1 Pcf11 Rna14 Rna15	Cft1 Fip1 Hta1 Imd2 Imd3 Imd4 Pap1 Rpl6b Rps11a Rps24a Sec31 Ssa3
1	72	34.11.03.13 osmosensing and response	N/A	Bzz1 Ecm25	Rpl11a Rpl12a Rpl13b Rpl16b Rpl19b Rpl2a Rpl35a Rpl38 Rpl6b Rps11a Rps14b Rps6a Stm1
0	73	10.03.02 meiosis	RNA polymerase II complex	Iwr1 Rpb11 Rpb2 Rpb3 Rpb4 Rpb7 Rpb9 Tfg1 Tfg2	Aos1 Asr1 Med6 Met10 Rpa49 Rpb10 Rpb8 Rpo26 Taf14
0	73	11.02.03.01 general transcription activities
0	73	11.02.03.01.01 transcription initiation
0	73	11.02.03.04 transcriptional control
0	73	16.03.01 DNA binding
0	73	32.01 stress response
1	74	01.04 phosphate metabolism	mRNA guanylyl transferase complex	Ceg1 Cet1	Aro1 Cct8 Ckb2 Fun12 Gdh1 Nip1 Spt16 Ssa3 Ssa4 Top2 Vps3
1	74	11.04.03.03 5'-end processing
1	74	14.04 protein targeting, sorting and translocation
1	74	14.07 protein modification
1	74	14.10 assembly of protein complexes
1	74	16.01 protein binding
1	74	16.19.03 ATP binding
1	74	20.09.05 non-vesicular ER transport
1	74	20.09.13 vacuolar/lysosomal transport
1	74	43.01.03.05 budding, cell polarity and filament formation
0	75	10.03.01 mitotic cell cycle and cell cycle control	19/22S regulator	Ecm29 Rpn1 Rpn10 Rpn11 Rpn12 Rpn13 Rpn5 Rpn6 Rpn7 Rpn8 Rpn9 Rpt1	Blm3 Cdc6 Mlh2 Pre1 Pre5 Pre7 Pre9 Rad50 Rpn2 Rps18b Rpt2 Rpt3 Rpt4 Rpt5 Rpt6 Sro7 Ubp6 Yol087c Yol098c
0	75	11.02.03.04 transcriptional control
0	75	14.07.05 modification by ubiquitination, deubiquitination
0	75	14.07.11 protein processing (proteolytic)
0	75	14.13 protein/peptide degradation
0	75	14.13.01 cytoplasmic and nuclear protein degradation
0	75	14.13.01.01 proteasomal degradation (ubiquitin/proteasomal pathway)
0	75	16.03.01 DNA binding
0	75	16.07 structural protein binding
0	75	32.01 stress response
1	76	01.03 nucleotide/nucleoside/nucleobase metabolism	N/A	Acs2	Cct4 Cct6 Cdc19 Dbp8 Efb1 Eft2 Gpm1 Gsh1 Gsp2 Hsp60 Ilv1 Mae1 New1 Pet9 Rpl3 Rpn1 Rps3 Sec27 Tef2 Tef4 Tsa1 Wrs1 Ybr025c Yef3
1	76	01.05.06.07 C-2 compound and organic acid catabolism
1	76	01.07.01 biosynthesis of vitamins, cofactors, and prosthetic groups
1	76	01.20.37.01 metabolism of thioredoxin, glutaredoxin, glutathion
1	76	02.01 glycolysis and gluconeogenesis
1	76	02.45 energy conversion and regeneration
1	76	20.01.21 RNA transport
1	76	20.09.01 nuclear transport
1	76	32.05.01.03.03 inorganic chemical agent resistance (e.g. heavy metals)
1	76	32.07 detoxification
1	76	42.10 nucleus
0	77	01.04 phosphate metabolism	Polyadenylation Factor I	Cft1 Cft2 Fip1 Mpe1 Pap1 Pfs2 Pta1 Ysh1 Yth1	Bud14 Gsy2 Hca4 Hta1 Imd2 Pti1 Ref2 Rpl16b Rpl6b Rpl8a Rsa3 Sds22 Sec31 Ssa3 Ssu72 Swd2 Syc1 Tkl1
0	77	02.07 pentose-phosphate pathway
0	77	11.02.03.01.01 transcription initiation
0	77	11.02.03.01.07 transcription termination
0	77	11.02.03.04 transcriptional control
0	77	11.04.01 rRNA processing
0	77	11.04.02 tRNA processing
0	77	11.04.03 mRNA processing (splicing, 5'-, 3'-end processing)
0	77	11.04.03.01 splicing
0	77	11.04.03.03 5'-end processing
0	77	11.04.03.05 3'-end processing
0	77	14.07.03 modification by phosphorylation, dephosphorylation, autophosphorylation
0	77	16.03.03 RNA binding
0	77	18.01.01 regulation by modification
0	77	18.02.01 enzymatic activity regulation / enzyme regulator
0	77	30.01.05.01 protein kinase
1	78	01.07.01 biosynthesis of vitamins, cofactors, and prosthetic groups	Ppz1 protein phosphate complex	Ppz1 Ykl088w	Cka2 Ckb2 Sds22 Ssa3
1	78	10.03.01 mitotic cell cycle and cell cycle control
1	78	10.03.04.05 chromosome segregation/division
1	78	14.04 protein targeting, sorting and translocation
1	78	14.07 protein modification
1	78	16.19 nucleotide/nucleoside/nucleobase binding
1	78	20.01.10 protein transport
1	78	30.01.05.01 protein kinase
1	78	32.01 stress response
1	78	34.11.03.13 osmosensing and response
0	79	01.03.01.03 purine nucleotide/nucleoside/nucleobase anabolism	Protein phosphatase 1 complex	Ade16 Glc7 Sol2	Bmh1 Bud14 Cft1 Gsy2 Pap1 Pti1 Ref2 Reg1 Rnr1 Sds22 Ste23 Swd2 Ysh1
0	79	01.05.03.01.04 glycogen anabolism
0	79	01.05.13.03 tetrahydrofolate-dependent C-1-transfer
0	79	01.05.25 regulation of C-compound and carbohydrate metabolism
0	79	02.07 pentose-phosphate pathway
0	79	02.13.03 aerobic respiration
0	79	02.19 metabolism of energy reserves (e.g. glycogen, trehalose)
0	79	10.03.01.03 cell cycle checkpoints (checkpoints of morphogenesis, DNA-damage,-replication, mitotic phase and spindle)
0	79	10.03.02 meiosis
0	79	11.04.03.01 splicing
0	79	11.04.03.11 control of mRNA stability
0	79	12.07 translational control
0	79	32.01.05 heat shock response
0	79	34.11.09 temperature perception and response
0	79	40.01 cell growth / morphogenesis
0	79	43.01.03.05 budding, cell polarity and filament formation
0	79	43.01.03.09 development of asco- basidio- or zygospore
1	80	10.01.03 DNA synthesis and replication	Prp19-associated complex	Cdc40 Cef1 Clf1 Cwc2 Cwc22 Ecm2 Prp19 Prp45 Prp46 Syf1	Aar2 Brr2 Bud31 Cbc2 Csn12 Dhh1 Dib1 Hsh49 Isy1 Lin1 Msl1 Prp11 Prp22 Prp24 Prp38 Prp9 Seh1 Smd2 Snt309 Snu23 Snu66 Ybl104c Ykr022c Ynl224c
1	80	11.04.03.01 splicing
1	80	16.03.03 RNA binding
1	80	16.19.03 ATP binding
0	81	01.04 phosphate metabolism	SAGA complex	Ada2 Hfi1 Ngg1 Sgf29 Sgf73 Spt20 Spt3 Spt7 Spt8	Arp4 Epl1 Esa1 Hem13 Med4 Nam7 Nut1 Pdr1 Pgd1 Psk1 Sec2 Sin4 Snf12 Spt15 Taf5 Taf6 Taf7 Tao3 Tra1 Ubp8 Vas1 Vid21
0	81	10.01.05 DNA recombination and DNA repair
0	81	10.01.09.05 DNA conformation modification (e.g. chromatin)
0	81	14.07.03 modification by phosphorylation, dephosphorylation, autophosphorylation
0	81	14.07.04 modification by acetylation, deacetylation
0	81	14.07.05 modification by ubiquitination, deubiquitination
0	81	14.13.01 cytoplasmic and nuclear protein degradation
0	81	18.02.09 regulator of transcription factor
0	81	42.10.03 organization of chromosome structure
1	82	14.04 protein targeting, sorting and translocation	Karyopherins complex	Kap95 Nup2 Nup60 Srp1	Fun19 Idh2 Ilv5 Ilv6 Nup1 Pop1 Pop3 Pop8 Rfa3 Rpl18a Rps18a Rps1b Rvb2 Slx9 Spa2 Ura2 Ymr310c Yra1
1	82	16.07 structural protein binding
1	82	20.01.10 protein transport
1	82	20.01.21 RNA transport
1	82	20.09.01 nuclear transport
1	82	42.10 nucleus
1	82	42.10.05 nuclear membrane
0	83	01.04 phosphate metabolism	Sit4/Sap185 protein phosphatase complex	Cdc25 Hrk1 Mds3 Sap185 Sit4	Acc1 Bem2 Cct2 Cct5 Dig1 Fab1 Mrpl3 Pph21 Rpl11b Rts3 Sap155 Sap190 Yef3 Ykr027w
0	83	10.03.01.01.03 G1/S transition of mitotic cell cycle
0	83	14.07.03 modification by phosphorylation, dephosphorylation, autophosphorylation
0	83	30.01.05.01 protein kinase
0	83	34.01 homeostasis
0	83	42.01 cell wall
0	83	43.01.03.05 budding, cell polarity and filament formation
1	84	11.04.02 tRNA processing	Nup84 sub-complex	Nup120 Nup145 Nup84 Nup85 Sec13 Seh1	Cys4 Ero1 Mex67 Sec31 Stt3
1	84	14.04 protein targeting, sorting and translocation
1	84	16.01 protein binding
1	84	16.07 structural protein binding
1	84	20.01.10 protein transport
1	84	20.01.21 RNA transport
1	84	20.09.01 nuclear transport
1	84	42.10.05 nuclear membrane
1	84	43.01.03.09 development of asco- basidio- or zygospore
0	85	01.03.16.01 RNA degradation	Translational release factor complex	Sup35 Sup45	Crn1 Mec1 Mrpl23 Nab6 Pwp1 Rom2 Rpl16b Rpl36b Rps4b Rps7a Ste23 Sui3 Tao3 Uso1 Vac14 Vps5
0	85	10.03.01 mitotic cell cycle and cell cycle control
0	85	12.04.03 translation termination
0	85	34.11.03.07 pheromone response, mating-type determination, sex-specific proteins
0	85	43.01.03.05 budding, cell polarity and filament formation
1	86	01.05 C-compound and carbohydrate metabolism	Pyruvate dehydrogenase	Lat1 Pda1 Pdb1 Pdx1	Cym1 Doa4 Dur1,2 Hsp42 Mss51 Prp46 Spa2
1	86	02.01 glycolysis and gluconeogenesis
1	86	02.08 pyruvate dehydrogenase complex
1	86	14.07.11 protein processing (proteolytic)
1	86	16.01 protein binding
0	89	14.04 protein targeting, sorting and translocation	N/A	Atg3 Mtr10	Cdc19 Tub1
0	89	14.07.11.01 autoproteolytic processing
0	89	14.13.04 lysosomal and vacuolar protein degradation
0	89	20.09.13 vacuolar/lysosomal transport
1	91	01.05.02.07 sugar, glucoside, polyol and carboxylate catabolism	N/A	Psa1	Acc1 Cct8 Rps14a Rps24a Rpt1 Sec27 Ssk2 Tef4 Tsa1 Vas1 Yol098c
1	91	14.07.02 modification with sugar residues (e.g. glycosylation, deglycosylation)
0	92	01.06.02.01 phospholipid metabolism	COPI complex	Cop1 Ret2 Ret3 Sec21 Sec26 Sec27 Sec28	Ero1 Fks1 Gpt2 Img2 Mrpl10 Mrpl17 Mrpl24 Mrpl27 Mrpl3 Mrpl36 Mrpl6 Pet56 Rot2 Tdh1 Utp20
0	92	20.03 transport facilities
0	92	20.09.07.03 ER to Golgi transport
1	93	10.01.09.05 DNA conformation modification (e.g. chromatin)	N/A	Ubp2 Yor138c	Rsp5 Spb1
1	93	14.07.05 modification by ubiquitination, deubiquitination
1	93	14.10 assembly of protein complexes
1	93	14.13.01 cytoplasmic and nuclear protein degradation
1	93	14.13.01.01 proteasomal degradation (ubiquitin/proteasomal pathway)
1	93	16.01 protein binding
1	93	16.19.03 ATP binding
1	93	18.01.07 regulation by binding / dissociation
1	93	18.02.01.01 enzyme activator
1	93	32.01 stress response
1	93	43.01.03.09 development of asco- basidio- or zygospore
0	94	11.02.01 rRNA synthesis	N/A	Hmo1	Arp9 Hhf2 Mot1 Net1 Rpp0 Rps17a Rsc8 Rtt102 Sth1 Vps1
0	94	38 TRANSPOSABLE ELEMENTS, VIRAL AND PLASMID PROTEINS
1	96	20.09.07.03 ER to Golgi transport	Gyp5/Gyl1 complex	Dbp2 Gyl1	Cdc46 Rps0b Rpt6
1	96	42.04.03 actin cytoskeleton
0	98	11.04.02 tRNA processing	N/A	Lhp1 Sxm1 Utp30
1	100	14.04 protein targeting, sorting and translocation	Yeats nexin complex	Snx4 Snx41	Atg20 Sla2
1	100	14.07.11.01 autoproteolytic processing
1	100	14.13 protein/peptide degradation
1	100	16.09 lipid binding
1	100	20 CELLULAR TRANSPORT, TRANSPORT FACILITIES AND TRANSPORT ROUTES
1	100	20.01.09 peptide transport
1	100	20.01.10 protein transport
1	100	20.09.13 vacuolar/lysosomal transport
0	103	01.05.02.07 sugar, glucoside, polyol and carboxylate catabolism	N/A	Sgn1	Boi1 Cyr1 Nab6 Nrd1 Pab1 Sen1 Srv2 Tdh3
0	103	02.01 glycolysis and gluconeogenesis
0	103	10.03.02 meiosis
0	103	11.02.03 mRNA synthesis
0	103	30.01.05.05.01 small GTPase mediated signal transduction
0	103	30.01.09.07 cAMP/cGMP mediated signal transduction
0	103	34.11.12 perception of nutrients and nutritional adaptation
0	103	42.04 cytoskeleton/structural proteins
0	103	43.01.03.05 budding, cell polarity and filament formation
0	103	43.01.03.09 development of asco- basidio- or zygospore
1	104	34.01.01.01 homeostasis of metal ions (Na, K, Ca etc.)	N/A	Vma10 Vma2	Rav1 Tfp1 Vma4 Vma6
0	106	14.04 protein targeting, sorting and translocation	N/A	Vac8	Bni1 Fba1 Pdc1 Pgk1 Rps17a Tcb3 Vph1 Vtc4 Yor1
0	106	14.13.04 lysosomal and vacuolar protein degradation
0	106	16.01 protein binding
0	106	20.09.13 vacuolar/lysosomal transport
0	106	42.25 vacuole or lysosome
1	107	11.04.03.05 3'-end processing	N/A	Lsm12 Pbp1	Eno2 Gln1 Hsp42 Rpp0 Ssa3 Top2
1	107	14.01 protein folding and stabilization
1	107	16.03.03 RNA binding
0	111	01.05 C-compound and carbohydrate metabolism	Mannan Polymerase II	Anp1 Hoc1 Mnn10 Mnn11 Mnn9	Fks1 Gea2 Pmr1 Rpl4b Spo14
0	111	14.07.02 modification with sugar residues (e.g. glycosylation, deglycosylation)
0	111	14.07.02.02 N-directed glycosylation, deglycosylation
0	111	40.01 cell growth / morphogenesis
0	111	42.01 cell wall
0	111	42.04.03 actin cytoskeleton
0	111	43.01.03.05 budding, cell polarity and filament formation
1	112	01.01.06.06.01.03 aminoadipic acid pathway	N/A	Lys9 Yor164c	Emi2 Ssa1
1	112	01.01.06.06.02 degradation of lysine
1	112	14.01 protein folding and stabilization
1	112	16.21.07 NAD/NADP binding
0	113	14.04 protein targeting, sorting and translocation	SNARE complex	Dsl1 Sec39 Tip20 Ufe1 Use1	Adh1 Cdc6 Fks1 Sec22 Ths1 Vti1
0	113	20.01.10 protein transport
0	113	20.09.07 vesicular transport (Golgi network, etc.)
0	113	20.09.07.03 ER to Golgi transport
0	113	20.09.07.05 intra Golgi transport
0	113	20.09.07.06 post Golgi transport
0	113	20.09.07.27 vesicle fusion
0	113	20.09.16 cellular export and secretion
0	113	40.01 cell growth / morphogenesis
0	113	43.01.03.09 development of asco- basidio- or zygospore
1	114	10.03.05.03 cell cycle dependent actin filament reorganization	Golgi associated retrograde protein complex	Kar2 Vps52 Vps53 Vps54	Scj1
1	114	16.01 protein binding
1	114	20.09.07 vesicular transport (Golgi network, etc.)
1	114	42.01 cell wall
1	114	42.04.03 actin cytoskeleton
0	115	10.01.02 DNA topology	N/A	Gln4 Ssl2 Yor352w
0	115	10.01.05.01 DNA repair
0	115	11.02.03.01.01 transcription initiation
0	115	11.02.03.04 transcriptional control
0	115	12.10 aminoacyl-tRNA-synthetases
1	117	14.04 protein targeting, sorting and translocation	N/A	Rpl24a Rps0a	Clu1 Ded81 Mpm1 Rpl10 Rps17b Rps25b Tim44 Tom40
1	117	20.01.10 protein transport
1	117	20.03 transport facilities
1	117	20.09.04 mitochondrial transport
0	118	01.01.03.02.01 biosynthesis of glutamate	N/A	Aco1 Faa4
0	118	02.16.11 propionate fermentation
1	120	10.03.03 cytokinesis (cell division) /septum formation and hydrolysis	Exocyst complex	Exo84 Sec10 Sec3 Sec5 Sec6 Sec8	Exo70 Rpc17 Sec15 Vps9
1	120	11.04.03.01 splicing
1	120	14.04 protein targeting, sorting and translocation
1	120	14.10 assembly of protein complexes
1	120	16.01 protein binding
1	120	18.02.03 guanyl-nucleotide exchange factor (GEF)
1	120	20.09.07 vesicular transport (Golgi network, etc.)
1	120	20.09.07.27 vesicle fusion
1	120	20.09.13 vacuolar/lysosomal transport
1	120	20.09.16.09.03 exocytosis
1	120	40.01 cell growth / morphogenesis
1	120	42.04 cytoskeleton/structural proteins
1	120	43.01.03.05 budding, cell polarity and filament formation
0	121	01.05 C-compound and carbohydrate metabolism	N/A	Gon7 Kae1 Yml036w
0	121	14.07 protein modification
0	121	14.13 protein/peptide degradation
0	121	32.01.03 osmotic and salt stress response
0	121	42.01 cell wall
0	121	43.01.03.05 budding, cell polarity and filament formation
1	122	01.01 amino acid metabolism	N/A	Aco1 Mdh1 Yhb1	Ape2 Bud4 Rad51
1	122	01.05.02.07 sugar, glucoside, polyol and carboxylate catabolism
1	122	02.10 tricarboxylic-acid pathway (citrate cycle, Krebs cycle, TCA cycle)
1	122	12 PROTEIN SYNTHESIS
1	122	14.07 protein modification
1	122	14.13.01 cytoplasmic and nuclear protein degradation
1	122	16.19.05 GTP binding
1	122	42.16 mitochondrion
0	123	01.01.03.03.01 biosynthesis of proline	N/A	Pro1	Ecm5 Hhf1 Iml1 Psd2 Rpl16a Rpl38 Rps9a Uso1 Yfr006w
0	123	14.10 assembly of protein complexes
0	123	14.13 protein/peptide degradation
0	123	20.09.07.03 ER to Golgi transport
1	125	12.01.01 ribosomal proteins	N/A	Rpl33a Rpl35b	Brx1 Dep1 Ebp2 Gcn5 Hir2 Pdr1 Rpl12a Rpl1b Rpl23b Rpl25 Rpl27a Rps14b Rrp1 Top1 Ybr095c
0	127	10.01.05.01 DNA repair	Nucleotide excision repair factor 3 complex	Ssl1 Tfb1 Tfb4	Cdc27 Fap1 Imd3 Krs1 Mrps28 Tfa1
0	127	11.02.03.01.01 transcription initiation
0	127	11.02.03.04 transcriptional control
0	127	12.04 translation
1	129	10.01.05.03 DNA recombination	N/A	Tef4	Aap1' Efb1 Eft2 Hpr1 Hrb1 Mtr10 New1 Nmd5 Pfk1 Rlr1 Rpn2 Top2 Usa1 Ybr025c
1	129	11 TRANSCRIPTION
1	129	11.02.03.01.04 transcription elongation
1	129	11.02.03.04 transcriptional control
1	129	11.04.03.01 splicing
1	129	12.07 translational control
1	129	14.04 protein targeting, sorting and translocation
1	129	16.01 protein binding
1	129	16.03.03 RNA binding
1	129	16.19 nucleotide/nucleoside/nucleobase binding
1	129	16.19.03 ATP binding
1	129	20.09.04 mitochondrial transport
0	130	10.03.01 mitotic cell cycle and cell cycle control	N/A	Atp3 Cdc37	Rpl10 Sui2
0	130	10.03.05.01 spindle pole body/centrosome and microtubule cycle
0	130	14.01 protein folding and stabilization
0	130	16.01 protein binding
0	130	30 CELLULAR COMMUNICATION/SIGNAL TRANSDUCTION MECHANISM
0	130	32.01.07 unfolded protein response (e.g. ER quality control)
0	130	42.04.05 microtubule cytoskeleton
1	132	02.11 electron transport and membrane-associated energy conservation	N/A	Tub3	Atp2 Clu1 Hsp42 Kap122 Tub2 Ydj1
1	132	02.13 respiration
1	132	02.45.15 energy generation (e.g. ATP synthase)
1	132	10.03.01.01.11 M phase
1	132	10.03.02 meiosis
1	132	10.03.04.05 chromosome segregation/division
1	132	10.03.04.09 nuclear migration
1	132	20.01.01.01 cation transport (H+, Na+, K+, Ca2+ , NH4+, etc.)
1	132	20.01.15 electron transport
1	132	20.03.22 transport ATPases
1	132	20.09.04 mitochondrial transport
1	132	34.01.01.03 homeostasis of protons
1	132	40.20 cell aging
1	132	41.01.01 mating (fertilization)
1	132	42.04 cytoskeleton/structural proteins
1	132	42.10 nucleus
0	134	14.07.07 modification by ubiquitin-related proteins	COP9 signalosome complex	Csi1 Csn9 Pci8 Rri1 Rri2	Rpn5
0	134	14.13.01 cytoplasmic and nuclear protein degradation
0	134	16.17 metal binding
0	134	34.11.03.07 pheromone response, mating-type determination, sex-specific proteins
1	137	16.01 protein binding	Act1/Sac6 complex	Act1 Sac6	Mgs1
1	137	16.06 motor protein binding
1	137	20.09.16 cellular export and secretion
1	137	20.09.18.09.01 endocytosis
1	137	32.01.03 osmotic and salt stress response
1	137	42.04.03 actin cytoskeleton
1	137	43.01.03.05 budding, cell polarity and filament formation
0	139	01.03.01.03 purine nucleotide/nucleoside/nucleobase anabolism	N/A	Rli1	Atg9 Dbp2 Fun12 Gcd11 Hcr1 Imd3 Nat1 Nip1 Rpg1 Rps11a Rps11b Rps17a Rps18a Rps22a Rps22b Rps4b Rps6a Rps7a Rps8b Rps9a Sui2 Sui3 Tif34 Tif35 Tif5
0	139	01.04 phosphate metabolism
0	139	11.02.03.04 transcriptional control
0	139	11.04.01 rRNA processing
0	139	16.03.03 RNA binding
0	139	16.19.03 ATP binding
0	139	20.03.25 ABC transporters
1	142	10.03.01.01 mitotic cell cycle	Ctf19 protein complex	Chl4 Ctf19 Ctf3 Mcm21 Mcm22 Okp1	Ame1 Nkp1 Nsl1
1	142	10.03.04.05 chromosome segregation/division
1	142	16.01 protein binding
1	142	16.03.01 DNA binding
1	142	42.10.03 organization of chromosome structure
0	143	14.04 protein targeting, sorting and translocation	AP-2 complex	Apl1 Apm4	Ltv1 Rpl16a Rpl17a Rpl1b Rpl2b Rpl35a Rpl8b Rps17a Rps1a Rps6a
0	143	14.10 assembly of protein complexes
0	143	20.01.10 protein transport
0	143	20.09.07 vesicular transport (Golgi network, etc.)
0	143	20.09.13 vacuolar/lysosomal transport
0	143	20.09.18 cellular import
1	145	11.02.03.04 transcriptional control	Chaperonine containing T-complex TRiC	Cct2 Cct7 Plp2 Vid27	Cct4 Cct5 Cct6 Cct8 Hgh1 Ilv6 Tub2
1	145	14.01 protein folding and stabilization
1	145	16.01 protein binding
1	145	18.02.01.02.01 GTPase inhibitor (GIP)
1	145	32.01.07 unfolded protein response (e.g. ER quality control)
1	145	34.11.03.07 pheromone response, mating-type determination, sex-specific proteins
1	145	42.04 cytoskeleton/structural proteins
0	146	01.04.04 regulation of phosphate metabolism	RNA polymerase II general trancription factor TFIID	Taf2 Taf8	Taf1 Taf10 Taf5 Taf6 Taf7 Tef4
1	147	16.01 protein binding	N/A	Bbc1 Yjl123c	Tra1 Yhr029c
1	147	42.04.03 actin cytoskeleton
0	148	10.01.05.01 DNA repair	PAN complex	Pan2 Pan3
0	148	42.01 cell wall
1	151	14.04 protein targeting, sorting and translocation	N/A	Dig1 Npl3 Pep1	Sap190
1	151	16.01 protein binding
1	151	20.09.07 vesicular transport (Golgi network, etc.)
1	151	20.09.13 vacuolar/lysosomal transport
0	152	01.01.03.02.01 biosynthesis of glutamate	Bre5/Ubp3 complex	Bre5 Ubp3	Cdc19 Idp1 Nop1 Rad50 Rpl1b Rps1a Tor1
0	152	01.05 C-compound and carbohydrate metabolism
0	152	02.10 tricarboxylic-acid pathway (citrate cycle, Krebs cycle, TCA cycle)
0	152	14.07.05 modification by ubiquitination, deubiquitination
0	152	14.13.01 cytoplasmic and nuclear protein degradation
0	152	16.01 protein binding
0	152	16.21.07 NAD/NADP binding
1	153	10.03.01 mitotic cell cycle and cell cycle control	Tid3 complex	Nuf2 Spc24 Spc25 Tid3
1	153	10.03.04.01 centromere/kinetochore complex maturation
1	153	10.03.04.05 chromosome segregation/division
1	153	42.04.05 microtubule cytoskeleton
1	153	42.05 centrosome
0	154	01.20.31 metabolism of secondary products derived from L-lysine, L-arginine and L-histidine	N/A	Dph2 Eft1 Yil103w
0	154	14.07.09 posttranslational modification of amino acids (e.g. hydroxylation, methylation)
1	155	14.04 protein targeting, sorting and translocation	N/A	Atg11 Atg17 Ypl166w
1	155	14.07.11.01 autoproteolytic processing
1	155	14.13 protein/peptide degradation
1	155	18.02.01.01.05 kinase activator
1	155	20.09.13 vacuolar/lysosomal transport
1	155	40.01 cell growth / morphogenesis
1	155	42.04 cytoskeleton/structural proteins
1	155	42.19 peroxisome
1	155	43.01.03.05 budding, cell polarity and filament formation
0	158	10.01.05 DNA recombination and DNA repair	N/A	Aos1 Spt4	Rpb11 Rpb4 Rpb5 Rpb7 Rpo26 Tfg1 Uba2 Yef3
0	158	10.01.09.05 DNA conformation modification (e.g. chromatin)
0	158	10.03.04.05 chromosome segregation/division
0	158	11.02.03.01.04 transcription elongation
0	158	11.04.03 mRNA processing (splicing, 5'-, 3'-end processing)
0	158	14.07.07 modification by ubiquitin-related proteins
0	158	14.13.01 cytoplasmic and nuclear protein degradation
0	158	18.02.01.01 enzyme activator
0	158	32.01 stress response
1	159	12.10 aminoacyl-tRNA-synthetases	N/A	Cdc60 Nan1 Utp15 Utp4	Pno1 Pol5 Rpl1b Utp10 Utp8 Utp9
0	161	10.01.05.03 DNA recombination	THO complex	Hpr1 Hrb1 Mft1 Rlr1 Sub2 Tex1 Thp2	Atp2 Gbp2 Imd3 Nop1 Rpn2 Rps4a Tef4 Top2 Ybr025c Yra1
0	161	11.02.03.01.04 transcription elongation
0	161	16.03.03 RNA binding
0	161	16.19 nucleotide/nucleoside/nucleobase binding
0	161	20.01.21 RNA transport
0	161	20.09.04 mitochondrial transport
1	162	01.04 phosphate metabolism	N/A	Rfc1 Rfc2	Imd3 Rfc3 Rps0b
1	162	10.03.01 mitotic cell cycle and cell cycle control
1	162	16.19.03 ATP binding
0	163	01.01.13 regulation of amino acid metabolism	Ccr4/Not protein complex	Caf40 Ccr4 Cdc39 Pop2	Atg9 Caf130 Rps6b Rvb1 Rvb2
0	163	01.03.16.01 RNA degradation
0	163	01.05.25 regulation of C-compound and carbohydrate metabolism
0	163	10.03.01 mitotic cell cycle and cell cycle control
0	163	10.03.01.01.01 G1 phase of mitotic cell cycle
0	163	11.02.03.04 transcriptional control
0	163	11.04 RNA processing
0	163	34.11.03.07 pheromone response, mating-type determination, sex-specific proteins
0	163	43.01.03.05 budding, cell polarity and filament formation
0	163	43.01.03.09 development of asco- basidio- or zygospore
1	164	11.04.03.01 splicing	N/A	Mis1 Pim1	Rpl10 Rpl17a Rpl1b Rpl27b Rpl6b Rps1b
1	164	14.10 assembly of protein complexes
1	164	14.13 protein/peptide degradation
1	164	16.19.03 ATP binding
1	164	32.01.05 heat shock response
1	164	34.11.09 temperature perception and response
0	165	01.03.16 polynucleotide degradation	N/A	Tub3	Acc1 Cct4 Cct6 Clu1 Crm1 Fks1 Kap122 Mdn1 Msn5 Por1 Psa1 Rpl1a Rpl4a Rpn1 Rpn2 Rpt3 Rpt4 Rpt6 Ths1 Ura7
0	165	01.04 phosphate metabolism
0	165	11.02.03.04 transcriptional control
0	165	12.01.01 ribosomal proteins
0	165	12.10 aminoacyl-tRNA-synthetases
0	165	16.19.03 ATP binding
0	165	20.09.04 mitochondrial transport
0	165	20.09.16 cellular export and secretion
0	165	30 CELLULAR COMMUNICATION/SIGNAL TRANSDUCTION MECHANISM
0	165	42.16 mitochondrion
1	167	01.04 phosphate metabolism	Svg1/cyclin Bur2 protein complex	Bur2 Sgv1	Brr1 Hta1 Mud1 Nrd1 Scp160 Sen1 Smd3 Sro9 Ssb2
1	167	10.03.01 mitotic cell cycle and cell cycle control
1	167	10.03.01.01.11 M phase
1	167	11 TRANSCRIPTION
1	167	11.02.03.04 transcriptional control
1	167	14.07.03 modification by phosphorylation, dephosphorylation, autophosphorylation
1	167	18.02.01 enzymatic activity regulation / enzyme regulator
1	167	34.11.03.07 pheromone response, mating-type determination, sex-specific proteins
1	167	40.01 cell growth / morphogenesis
0	170	01.06.06.11 tetracyclic and pentacyclic triterpenes (cholesterin, steroids and hopanoids) metabolism	N/A	Hmg1 Rad51 Rpl27b
0	170	16.21.07 NAD/NADP binding
1	171	01.05.02.07 sugar, glucoside, polyol and carboxylate catabolism	N/A	Gcn1	Aha1 Crm1 Cse1 Gfa1 Kap123 Mam33 Met10 Mpm1 Msn5 Pdc1 Pet9 Ptm1 Rps0b Sam1 Sec53 Ssa4 Tub1
1	171	02.10 tricarboxylic-acid pathway (citrate cycle, Krebs cycle, TCA cycle)
1	171	14.01 protein folding and stabilization
1	171	14.10 assembly of protein complexes
0	172	12.10 aminoacyl-tRNA-synthetases	N/A	Ded81	Clu1 Lys12 Mdn1 New1 Rpl10 Rpl24a Sam1 Ufd4 Yhr020w
0	172	16.19.03 ATP binding
1	173	01.03.16.01 RNA degradation	N/A	Nam9	Ade6 Air2 Ehd3 Met6 Mrp13 Mrp17 Mrp21 Mrp4 Mrp51 Mrps16 Mrps17 Mrps18 Mrps28 Mrps5 Mrps8 Mrps9 Pet123 Psd2 Pus7 Rsm10 Rsm22 Rsm23 Rsm24 Rsm26 Rsm7 Trf4 Ubp10
1	173	01.05 C-compound and carbohydrate metabolism
1	173	01.06.05 fatty acid metabolism
1	173	02.13.03 aerobic respiration
1	173	10.01.02 DNA topology
1	173	10.01.03.05 extension/ polymerization activity
1	173	10.03.01.01.09 G2/M transition of mitotic cell cycle
1	173	10.03.04.03 chromosome condensation
1	173	12.04.01 translation initiation
1	173	16.03.01 DNA binding
1	173	16.03.03 RNA binding
1	173	20.01.21 RNA transport
1	173	20.09.18.09.01 endocytosis
0	174	10.01.05.01 DNA repair	N/A	Yer036c	Dbp8 Mlp1 Rpl15a Rpl20a Rpl3 Rpl6a Rps11b Vma13
0	174	14.04 protein targeting, sorting and translocation
0	174	16.19.03 ATP binding
0	174	20.03.25 ABC transporters
0	174	20.09.01 nuclear transport
1	178	10.03.03 cytokinesis (cell division) /septum formation and hydrolysis	N/A	Bud3 Sec1	Ded1 Iml1 Mrpl20 Mrpl8 Snf2
1	178	43.01.03.05 budding, cell polarity and filament formation
0	179	10.01.03 DNA synthesis and replication	Ku complex	Yku70 Yku80
0	179	10.01.05.01 DNA repair
0	179	10.03.01.03 cell cycle checkpoints (checkpoints of morphogenesis, DNA-damage,-replication, mitotic phase and spindle)
0	179	16.03.03 RNA binding
0	179	32.01.09 DNA damage response
1	181	14.07.07 modification by ubiquitin-related proteins	Rubiquitin -activating complex	Uba3 Ula1
1	181	18.02.01 enzymatic activity regulation / enzyme regulator
0	182	01.05.02.07 sugar, glucoside, polyol and carboxylate catabolism	TRAPPII complex	Bet3 Bet5 Gsg1 Kre11 Trs120 Trs130 Trs20 Trs23 Trs31 Trs33	Fks1 Skn1
0	182	01.05.03 polysaccharide metabolism
0	182	01.05.25 regulation of C-compound and carbohydrate metabolism
0	182	02.19 metabolism of energy reserves (e.g. glycogen, trehalose)
0	182	10.03.02 meiosis
0	182	20.09.07.03 ER to Golgi transport
0	182	42.01 cell wall
0	182	43.01.03.09 development of asco- basidio- or zygospore
1	184	10.03.01 mitotic cell cycle and cell cycle control	Kel1/Lte1 complex	Bem2 Kel1 Lte1	Fks1
1	184	18.02.03 guanyl-nucleotide exchange factor (GEF)
1	184	34.11.03.07 pheromone response, mating-type determination, sex-specific proteins
1	184	40.01.03.01 regulation of directional cell growth
1	184	41.01.01 mating (fertilization)
0	188	01.04 phosphate metabolism	Origin of replication recognition complex	Orc1 Orc2 Orc3 Orc4 Orc5 Orc6	Pab1 Rpl16b
0	188	10.01.03.03 ori recognition and priming complex formation
0	188	10.01.09.05 DNA conformation modification (e.g. chromatin)
0	188	11.02.03.04 transcriptional control
0	188	16.19.03 ATP binding
0	188	34.11.03.07 pheromone response, mating-type determination, sex-specific proteins
1	190	01.04 phosphate metabolism	INO80 protein complex	Arp5 Arp8 Ies1 Ies3 Ies5 Ino80 Nhp10	Abf2 Act1 Arf1 Arp4 Atp1 Hsp82 Isw2 Itc1 Ktr6 Met10 Pmr1 Rad50 Rpt6 Sar1 Taf14 Vps1
1	190	10.01.05.01 DNA repair
1	190	10.01.09.05 DNA conformation modification (e.g. chromatin)
1	190	11.02.03.01 general transcription activities
1	190	11.02.03.04 transcriptional control
1	190	14.04 protein targeting, sorting and translocation
1	190	16.19.03 ATP binding
1	190	20.09.13 vacuolar/lysosomal transport
1	190	42.10.03 organization of chromosome structure
0	191	01.06 lipid, fatty acid and isoprenoid metabolism	N/A	Myo5	Cdc47 Crn1 Eht1 Osh2 Pol5 Rps0b
0	191	10.03.01.01.11 M phase
0	191	10.03.04.07 nuclear division
0	191	16.06 motor protein binding
0	191	16.17.01 calcium binding
0	191	20.09.16.09.03 exocytosis
0	191	34.11.03.13 osmosensing and response
0	191	42.04.05 microtubule cytoskeleton
1	192	01.04 phosphate metabolism	N/A	Ptc4 Ydr186c	Ssb1
1	192	12 PROTEIN SYNTHESIS
1	192	16.01 protein binding
1	192	16.19.03 ATP binding
1	192	32.01.07 unfolded protein response (e.g. ER quality control)
0	193	01.05 C-compound and carbohydrate metabolism	N/A	Eno1 Nat1	Asc1 Rpl31a Rpl7b
0	193	01.05.02.07 sugar, glucoside, polyol and carboxylate catabolism
0	193	01.20.15 metabolism of derivatives of dehydroquinic acid, shikimic acid and chorismic acid
0	193	02.01 glycolysis and gluconeogenesis
1	194	12.01.01 ribosomal proteins	N/A	Yor1	Atp1 Erb1 Mak5 Rpl10 Rpl18b Rpl27b Rpl30 Rpl33b Rpl36b Rpl4a Rpl7b Rps18b Rps1a Rsa3 Vma10 Vph1 Ytm1
1	194	20.01.27 drug/toxin transport
1	194	20.03.22 transport ATPases
1	194	20.03.25 ABC transporters
1	194	32.05.01.03 chemical agent resistance
0	195	10.01.09.05 DNA conformation modification (e.g. chromatin)	Set3 histone deacetylase protein complex	Cpr1 Hos2 Hos4 Set3 Sif2 Snt1	Kap95 Pph22 Rim1 Snf2 Zds1
0	195	10.03.02 meiosis
0	195	11.02.03.04 transcriptional control
0	195	14.01 protein folding and stabilization
0	195	14.07.04 modification by acetylation, deacetylation
0	195	32.01 stress response
1	201	10.01.03 DNA synthesis and replication	RNase MRP	Pop1 Pop3 Pop4 Pop5 Pop8 Rpp1
1	201	11.04.01 rRNA processing
1	201	11.04.02 tRNA processing
0	202	43.01.03.09 development of asco- basidio- or zygospore	N/A	Sui1	Prt1 Rps10a Rps22a
1	203	10.01.05.03 DNA recombination	N/A	Gbp2 Thp2	Hpr1 Imd3 Nop1 Rpl8b Rps4b Sub2
1	203	11.02.03.01.04 transcription elongation
1	203	16.19 nucleotide/nucleoside/nucleobase binding
0	208	10.03.02 meiosis	N/A	Ids2 Pep4
0	208	30.01 cellular signalling
0	208	43.01.03.09 development of asco- basidio- or zygospore
1	209	10.01.03.03 ori recognition and priming complex formation	DNA polymearse alpha-primase complex	Pol1 Pol12 Pri1 Pri2	Rfc2 Rps6b Uso1
1	209	10.01.03.05 extension/ polymerization activity
1	209	10.03.02 meiosis
0	212	01.04 phosphate metabolism	N/A	Tpi1	Eno2 Far3 Fba1 Gpm1 Nup1 Pgk1 Rhr2 Sse2 Ydr161w
0	212	01.05 C-compound and carbohydrate metabolism
0	212	01.05.02.07 sugar, glucoside, polyol and carboxylate catabolism
0	212	01.20.15 metabolism of derivatives of dehydroquinic acid, shikimic acid and chorismic acid
0	212	02.01 glycolysis and gluconeogenesis
0	212	16.01 protein binding
0	212	32.01.03 osmotic and salt stress response
1	213	14.04 protein targeting, sorting and translocation	N/A	Ade5,7 Reb1 Top1	Npl6 Rps3 Rps4b Rps5 Rsc2 Rsc3
1	213	20.09.01 nuclear transport
0	216	10.03.01.01.09 G2/M transition of mitotic cell cycle	N/A	Pse1 Slx9 Spa2 Ulp1	Dbp9 Kap95 Mds3 Pre5 Rfa3 Rpt5 Rrp12 Scl1 Srp1 Ymr310c Yol054w Yra1
0	216	14.07.07 modification by ubiquitin-related proteins
0	216	14.13.01 cytoplasmic and nuclear protein degradation
1	218	01.04 phosphate metabolism	C-terminal domain kinase I complex	Ctk1 Ctk2 Ctk3	Rpl1b Rpl20a Rps13 Rps9a Ssa1 Sse2 Yor164c
1	218	11.02.03.04 transcriptional control
1	218	14.01 protein folding and stabilization
1	218	14.07.03 modification by phosphorylation, dephosphorylation, autophosphorylation
1	218	18.02.01 enzymatic activity regulation / enzyme regulator
0	219	10.03.01 mitotic cell cycle and cell cycle control	Spindle pole body	Pfk1 Spc72 Spc97 Spc98 Tub4
0	219	10.03.01.01.11 M phase
0	219	10.03.04.09 nuclear migration
0	219	10.03.05.01 spindle pole body/centrosome and microtubule cycle
0	219	42.04.05 microtubule cytoskeleton
1	220	16.19.03 ATP binding	N/A	Psa1 Yol098c	Aro1 Cct8 Cdc19 Ilv1 Rpn2 Rps0b Rps14a Rps24a Rpt1 Vas1
0	221	01.05.02.07 sugar, glucoside, polyol and carboxylate catabolism	N/A	Imd4 Tdh1	Cdc33 Imd2 Kar2 Rpl1b Rps8b Tdh2
0	221	02.01 glycolysis and gluconeogenesis
1	222	34.11.03.07 pheromone response, mating-type determination, sex-specific proteins	N/A	End3 Lsb3 Sla2
0	224	01.05.25 regulation of C-compound and carbohydrate metabolism	SWI-SNF global transcription activator complex	Arp9 Snf11 Snf12 Snf5 Snf6 Swi1 Swi3	Arp7 Pdr1 Rtt102 Taf14 Vps1 Yap1
0	224	34.11.03.07 pheromone response, mating-type determination, sex-specific proteins
1	225	10.01.03 DNA synthesis and replication	N/A	Ymr310c	Aar2 Dbp2 Hek2 Mis1 Mrp7 Nab6 Nop1 Rpl13b Rpl43a Rpl6b Rps17a Rps24a Rps4a Rps6a Rrp12 Slx9 Snu66 Spa2 Sro9 Stm1 Sui3
1	225	11.04 RNA processing
1	225	16.03.03 RNA binding
1	225	20.01.21 RNA transport
1	225	32.01.09 DNA damage response
1	225	42.10.03 organization of chromosome structure
0	226	10.03.01 mitotic cell cycle and cell cycle control	Boi2/Bem1/Cdc24 complex	Boi2 Cdc24	Cdc123 Rpl12b Rpl17b Rpl4b Rpp0 Vid24
0	226	10.03.05 cell cycle dependent cytoskeleton reorganization
0	226	16.09 lipid binding
0	226	18.02.03 guanyl-nucleotide exchange factor (GEF)
0	226	18.02.05 regulator of G-protein signalling
0	226	30.01.05.05.01 small GTPase mediated signal transduction
0	226	30.05 transmembrane signal transduction
0	226	34.11.03.07 pheromone response, mating-type determination, sex-specific proteins
0	226	40.01 cell growth / morphogenesis
0	226	40.01.03 directional cell growth (morphogenesis)
0	226	41.01.01 mating (fertilization)
0	226	42.04 cytoskeleton/structural proteins
0	226	42.29 bud / growth tip
0	226	43.01.03.05 budding, cell polarity and filament formation
1	227	01.03.16.01 RNA degradation	Rai1/Rat1 complex	Rai1 Rat1	Bem2 Cdc25 Cdc48 Mrps28 Pfk2 Rpl11a Rpl20b Rpl8b Rpp0 Rps10a Rps14b Rps17b Rps20 Rps22a Shp1 Yal036c Ydr049w Ypl009c
1	227	01.05.25 regulation of C-compound and carbohydrate metabolism
1	227	02.19 metabolism of energy reserves (e.g. glycogen, trehalose)
1	227	10.03.01 mitotic cell cycle and cell cycle control
1	227	10.03.02 meiosis
1	227	11.04.01 rRNA processing
1	227	12.07 translational control
1	227	18.02.01 enzymatic activity regulation / enzyme regulator
1	227	43.01.03.05 budding, cell polarity and filament formation
1	227	43.01.03.09 development of asco- basidio- or zygospore
0	228	01.04 phosphate metabolism	N/A	Ipp1 Rom2 Ydl203c	Mex67 Nup85 Rpl13b Rpl16a Rpl27a Rpl2b Rps14b Tus1 Ypl066w
0	228	01.05.25 regulation of C-compound and carbohydrate metabolism
0	228	16.03.03 RNA binding
0	228	18.02.03 guanyl-nucleotide exchange factor (GEF)
0	228	20.03.01.05 nuclear pore forming protein
0	228	30 CELLULAR COMMUNICATION/SIGNAL TRANSDUCTION MECHANISM
0	228	42.01 cell wall
1	230	14.07.05 modification by ubiquitination, deubiquitination	N/A	Ecm30 Ubp15	Ded1 Doa4 Tub2 Ura2
1	230	14.13.01 cytoplasmic and nuclear protein degradation
1	230	42.01 cell wall
0	232	10.01.03.05 extension/ polymerization activity	DNA polymerase delta	Cdc2 Hys2
0	232	10.01.05.01 DNA repair
1	233	01.01.09.06.01 biosynthesis of tryptophan	Anthranilate synthase complex	Sam1 Trp2 Trp3	Aha1 Aro1 Dnm1 Hsc82 Met10 Rpa135 Rpn1 Rpt3 Tub3 Ufd4
0	235	10.01.03 DNA synthesis and replication	SBF, SWI4-SWI6-dependent cell cycle box binding factor complex	Swi4 Swi6	Tdh3
0	235	10.01.05 DNA recombination and DNA repair
0	235	10.03.01.01.03 G1/S transition of mitotic cell cycle
0	235	10.03.02 meiosis
0	235	11.02.03.01 general transcription activities
0	235	11.02.03.04 transcriptional control
0	235	16.01 protein binding
0	235	18.02.09 regulator of transcription factor
0	235	42.01 cell wall
1	236	01.04 phosphate metabolism	Pms1/Mlh1 mismatch DNA repair complex	Mlh1 Pms1	Mlh2 Ssa2
1	236	10.01.05.01 DNA repair
1	236	10.01.05.03.01 meiotic recombination
1	236	10.03.02 meiosis
1	236	16.03.01 DNA binding
1	236	16.19.03 ATP binding
0	237	10.01.05 DNA recombination and DNA repair	N/A	Nrp1	Hca4 Hrr25 Iml1 Kem1 Lhp1 Mtr4 Nab3 Nab6 Nam7 Nam8 Nrd1 Pab1 Rio2 Rps11a Rps22a Rps8b Rps9a Sen1 Snp1 Snu56 Ste23 Tef1 Tif4631 Tif4632
0	237	10.01.05.01 DNA repair
0	237	10.03.01 mitotic cell cycle and cell cycle control
0	237	10.03.01.01.11 M phase
0	237	10.03.02 meiosis
0	237	10.03.04.05 chromosome segregation/division
0	237	10.03.04.07 nuclear division
0	237	11.02.03.04 transcriptional control
0	237	11.04.03 mRNA processing (splicing, 5'-, 3'-end processing)
0	237	14.07.11 protein processing (proteolytic)
0	237	14.13 protein/peptide degradation
0	237	16.19.03 ATP binding
0	237	20.01.21 RNA transport
0	237	20.09.01 nuclear transport
1	241	01.04 phosphate metabolism	N/A	Kex2 Sil1 Ybt1
1	241	14.01 protein folding and stabilization
1	241	14.04 protein targeting, sorting and translocation
1	241	14.07.11 protein processing (proteolytic)
1	241	14.13.01 cytoplasmic and nuclear protein degradation
1	241	16.19.03 ATP binding
1	241	20.01.03 C-compound and carbohydrate transport
1	241	20.01.13 lipid/fatty acid transport
1	241	20.03.25 ABC transporters
1	241	20.09.05 non-vesicular ER transport
1	241	34.11.03.07 pheromone response, mating-type determination, sex-specific proteins
0	242	01.05 C-compound and carbohydrate metabolism	N/A	Adh3 Nam7
0	242	02.16.01 alcohol fermentation
1	243	01.01.09.06.01 biosynthesis of tryptophan	Phosphoribosyl diphosphate synthase complex	Prs1 Prs3	Eft1 Rpl30
1	243	01.01.09.07.01 biosynthesis of histidine
1	243	01.03.01.03 purine nucleotide/nucleoside/nucleobase anabolism
1	243	01.03.04.03 pyrimidine nucleotide/nucleoside/nucleobase anabolism
1	243	01.04 phosphate metabolism
1	243	02.07 pentose-phosphate pathway
1	243	43.01.03.05 budding, cell polarity and filament formation
0	248	01.04 phosphate metabolism	Protein phosphatase 2A complex	Cdc55 Rts3 Tpd3 Zds1 Zds2	Cin1 Iml1 Pph21 Pph22 Rps17a Rps1b Rps24a Rps6a Rts1 Vph1 Ybl104c Ykr027w Yor1
0	248	01.05.25 regulation of C-compound and carbohydrate metabolism
0	248	10.03.01 mitotic cell cycle and cell cycle control
0	248	10.03.01.03 cell cycle checkpoints (checkpoints of morphogenesis, DNA-damage,-replication, mitotic phase and spindle)
0	248	12 PROTEIN SYNTHESIS
0	248	14.07.03 modification by phosphorylation, dephosphorylation, autophosphorylation
0	248	32.01 stress response
0	248	40.01 cell growth / morphogenesis
0	248	42.04.03 actin cytoskeleton
0	248	42.29 bud / growth tip
0	248	43.01.03.05 budding, cell polarity and filament formation
1	249	01.04 phosphate metabolism	Translation elongation factor EF1	Cam1 Efb1 Tef2	Eft2 Hsl1 New1 Rpn1 Rps24b Sbp1 Tef4 Ybr025c Ydr314c
1	249	12.04.02 translation elongation
0	251	01.06 lipid, fatty acid and isoprenoid metabolism	N/A	Pdr16	Aap1' Acc1 Dim1 Rps11b Rps17a Rrp7 Tra1 Yef3 Yra1
0	251	01.06.10 regulation of lipid, fatty acid and isoprenoid metabolism
0	251	14.10 assembly of protein complexes
0	251	16.03.03 RNA binding
0	251	20.01.13 lipid/fatty acid transport
0	251	32.05.01.03 chemical agent resistance
1	252	12.01.01 ribosomal proteins	N/A	Rpl13a Rpl2a	Atg9 Lsg1 Mak5 Mis1 Nip1 Rpl10 Rpl11b Rpl13b Rpl15a Rpl16b Rpl18b Rpl20a Rpl24a Rpl25 Rpl26b Rpl27a Rpl27b Rpl2b Rpl33a Rpl33b Rpl36a Rpl36b Rpl6a Rpp0 Rpp2b Rps14a Rps14b Shm1 Yor1 Ypl009c
1	252	20.09.13 vacuolar/lysosomal transport
0	253	10.03.01.01.09 G2/M transition of mitotic cell cycle	N/A	Yil056w	Abf2 Act1 Arp8 Hhf1 Hmo1 Htb1 Ies1 Ioc3 Isw2 Itc1 Mot1 Nhp10 Reb1 Rfa1 Rpc37 Rsc1 Rsc2 Rsc3 Rsc30 Sth1 Tfc4 Vps1
0	253	11.02.03 mRNA synthesis
0	253	20.03 transport facilities
1	254	01.05 C-compound and carbohydrate metabolism	N/A	Ade3 Dps1 Sar1 Tdh1 Ydr341c Ynk1	Aap1' Cct4 Cse1 Eft2 Fas1 Fas2 Fur1 Grs1 Hhf2 Hsp82 Ils1 Ilv5 Ilv6 Msn5 Pfk2 Rpa135 Rpl30 Rps3 Rpt5 Sam1 Ssk2 Tfp1 Ths1 Trm3 Tub2 Ura2 Vps13
1	254	10.03.02 meiosis
1	254	12.10 aminoacyl-tRNA-synthetases
0	255	16.19.03 ATP binding	N/A	Rok1 Rps1b	Nop6 Rpl20a Rps17a Rps24a Rps8b
1	256	10.01.03 DNA synthesis and replication	Chromatin assembly complex	Cac2 Msi1
1	256	10.01.05.01 DNA repair
1	256	10.01.09.05 DNA conformation modification (e.g. chromatin)
1	256	10.03.04.01 centromere/kinetochore complex maturation
1	256	14.10 assembly of protein complexes
1	256	18.01.07 regulation by binding / dissociation
1	256	18.02.01.02.05 kinase inhibitior
1	256	18.02.05 regulator of G-protein signalling
1	256	30.01.05.05.01 small GTPase mediated signal transduction
1	256	34.11.12 perception of nutrients and nutritional adaptation
1	256	42.10.03 organization of chromosome structure
0	258	11.02.03 mRNA synthesis	Kap104/Hrp1 complex	Hrp1 Kap104	Clu1 Rpl12a Rpp0 Rps13 Rps8b
0	258	11.04.03.01 splicing
0	258	11.04.03.05 3'-end processing
0	258	16.03.03 RNA binding
0	258	20.01.21 RNA transport
1	262	20.09.07 vesicular transport (Golgi network, etc.)	Clathrin-associated protein AP-3 complex	Apl5 Apl6 Apm3	Eno2
1	262	20.09.18 cellular import
0	268	02.16.01 alcohol fermentation	N/A	Adh1 Prc1
0	268	14.13.01 cytoplasmic and nuclear protein degradation
0	268	14.13.04.02 vacuolar protein degradation
1	269	01.03 nucleotide/nucleoside/nucleobase metabolism	N/A	Mec1 Vac14
1	269	10.01.03 DNA synthesis and replication
1	269	10.03.01.02 cell cycle arrest
1	269	10.03.02 meiosis
1	269	14.07.03 modification by phosphorylation, dephosphorylation, autophosphorylation
0	271	01.01.06.06.01.03 aminoadipic acid pathway	alpha-Aminoadipatesemialdehyde dehydrogenase complex	Lys2 Lys5	Rps4b Sxm1
0	271	01.07.01 biosynthesis of vitamins, cofactors, and prosthetic groups
0	271	14.07 protein modification
1	272	02.16 fermentation	N/A	Asc1 Nat1	Clu1 Eno1 Mis1 Rpl6b Rpl7b
0	274	34.01.01.01 homeostasis of metal ions (Na, K, Ca etc.)	N/A	Tcb3	Ktr3 Rpl1a Rpl28 Rpl4a Rpl4b Rpp0 Trm3 Ymr134w
1	276	01.04 phosphate metabolism	Ste50/Ste11 complex	Ste11 Ste50
1	276	14.07.03 modification by phosphorylation, dephosphorylation, autophosphorylation
1	276	18.02.01 enzymatic activity regulation / enzyme regulator
1	276	30.01.05.01.03 MAPKKK cascade
1	276	30.05 transmembrane signal transduction
1	276	32.01.03 osmotic and salt stress response
1	276	32.01.11 nutrient starvation response
1	276	34.11.03.07 pheromone response, mating-type determination, sex-specific proteins
1	276	34.11.03.13 osmosensing and response
1	276	40.01 cell growth / morphogenesis
1	276	42.04 cytoskeleton/structural proteins
1	276	43.01.03.05 budding, cell polarity and filament formation
0	278	10.03.04.05 chromosome segregation/division	N/A	Yal036c	Bem2 Cdc25 Kre33 Kri1 Rpl11a Rps10a Rps10b Rps14b Rps20 Rps4a Rps5 Rps7a Scp160 Ssz1 Zuo1
0	278	12.01.01 ribosomal proteins
0	278	16.19.05 GTP binding
1	279	20.03.01.05 nuclear pore forming protein	N/A	Gdb1 Nup192
0	280	01.01.05.01 metabolism of polyamines	N/A	Ptc3 Ydr071c	Ptc2 Rad50 Vps15 Wtm1 Yhb1
0	280	01.04 phosphate metabolism
0	280	01.07.07 regulation of the metabolism of vitamins, cofactors, and prosthetic groups
0	280	10.01.09.05 DNA conformation modification (e.g. chromatin)
0	280	14.07.03 modification by phosphorylation, dephosphorylation, autophosphorylation
0	280	18.02.01.02.05 kinase inhibitior
0	280	20.09.07.05 intra Golgi transport
0	280	30.01.05.01.03 MAPKKK cascade
0	280	32.01.09 DNA damage response
0	280	34.11.03.13 osmosensing and response
1	281	10.01.03 DNA synthesis and replication	Cytoplasmic mRNA processing body	Krs1 Lsm1 Lsm5 Pat1	Adh3 Cus1 Dhh1 Hsh155 Kem1 Nam7 Prp11 Prp21 Prp9 Rps8b Rse1 Smd3
1	281	10.01.05 DNA recombination and DNA repair
1	281	10.03.04.05 chromosome segregation/division
1	281	11.04.01 rRNA processing
1	281	11.04.03 mRNA processing (splicing, 5'-, 3'-end processing)
0	282	01.05.02.07 sugar, glucoside, polyol and carboxylate catabolism	N/A	Pfk1 Pfk2	Aco1 Aro1 Dnm1 Dps1 Mcm22 Rps10a
0	282	01.05.25 regulation of C-compound and carbohydrate metabolism
0	282	02.01 glycolysis and gluconeogenesis
1	283	14.01 protein folding and stabilization	N/A	Sse2 Yor164c
0	284	01.03.16.01 RNA degradation	N/A	Cdc36 Mrd1 Rps10b	Not5 Rps13 Rps4a
0	284	10.03.01 mitotic cell cycle and cell cycle control
0	284	11.02.03.04 transcriptional control
0	284	11.04 RNA processing
0	284	34.11.03.07 pheromone response, mating-type determination, sex-specific proteins
1	286	01.03.16.01 RNA degradation	N/A	Dbp2	Amn1 Caf130 Rpl43a Rps0b Rps7b Ssz1 Stm1 Ygr054w Zuo1
1	286	10.03.01.01.11 M phase
1	286	10.03.01.03 cell cycle checkpoints (checkpoints of morphogenesis, DNA-damage,-replication, mitotic phase and spindle)
1	286	12.01.01 ribosomal proteins
1	286	16.01 protein binding
1	286	18.01.07 regulation by binding / dissociation
1	286	18.02.01.02.05 kinase inhibitior
0	287	12.04.01 translation initiation	Translation initiation factor eIF2B complex	Gcd1 Gcd11 Gcd2 Gcd6 Gcd7 Gcn3	Ala1 Cct4 Cdc123 Cpa2 Hir2 Ilv1 Met10 Pdr1 Pro1 Rpa135 Rpc19 Rpl11b Rpl12a Rpl12b Rpl33a Rpl35b Rpl36a Rpl36b Sui2 Sui3 Top2 Xks1
0	287	12.10 aminoacyl-tRNA-synthetases
1	288	42.01 cell wall	N/A	End3 Rpc17	Ret1 Rpc19 Rpc25 Rpc34 Rpc37 Rpc53
0	289	01.05.03 polysaccharide metabolism	N/A	Chs1 Eno2 Pgk1	Asr1 Fba1 Vac8 Vtc4
0	289	10.03.03 cytokinesis (cell division) /septum formation and hydrolysis
0	289	32.01 stress response
0	289	34.11.03.07 pheromone response, mating-type determination, sex-specific proteins
0	289	43.01.03.05 budding, cell polarity and filament formation
0	289	43.01.03.09 development of asco- basidio- or zygospore
1	290	01.07.01 biosynthesis of vitamins, cofactors, and prosthetic groups	N/A	Abz1 Mpa43 Tsa1
0	292	01.06.02.01 phospholipid metabolism	N/A	Spo14 Ygl036w
0	292	10.03.02 meiosis
0	292	20.09.16.09.03 exocytosis
0	292	30.01.09.09 fatty acid derivatives mediated signal transduction
0	292	43.01.03.09 development of asco- basidio- or zygospore
1	293	16.01 protein binding	Golgi transport complex	Cog1 Cog2 Cog3 Cog4 Cog5 Cog6 Cog7 Cog8 Iml1	Nrp1
1	293	20.01.10 protein transport
1	293	20.09.07.03 ER to Golgi transport
1	293	20.09.07.05 intra Golgi transport
1	293	20.09.07.29 vesicle recycling
0	294	20.09.07.03 ER to Golgi transport	N/A	Fap7	Bfr2 Cbf5 Imp3 Krr1 Mpp10 Nop1 Rps14a Rps14b Rps3 Rps7a Sof1 Utp30 Ygr145w
0	294	32.01.01 oxidative stress response
1	295	01.05.02.07 sugar, glucoside, polyol and carboxylate catabolism	N/A	Pro1 Xks1
1	295	16.19.03 ATP binding
0	296	10.01.09.05 DNA conformation modification (e.g. chromatin)	Histone acetyltransferase B complex	Hat1 Hat2 Hhf2 Hif1	Ecm5 Pro1 Psd2 Rpl38 Rps10a Rpt2 Rpt3 Rpt5 Uso1 Xks1 Yfr006w
0	296	11.02.03.04 transcriptional control
0	296	14.07.04 modification by acetylation, deacetylation
0	296	16.19.03 ATP binding
0	296	42.10.03 organization of chromosome structure
1	300	11.04.03 mRNA processing (splicing, 5'-, 3'-end processing)	Ufd1/Npl4/Cdc48, ER ubiquitinated proteins degradation complex	Cdc48 Npl4 Shp1 Ufd1 Ydr049w	Bni1 Mrps28 Reg1 Rpl17b
1	300	14.04 protein targeting, sorting and translocation
1	300	14.13.01.01 proteasomal degradation (ubiquitin/proteasomal pathway)
1	300	16.01 protein binding
1	300	20.01.10 protein transport
1	300	20.09.01 nuclear transport
0	301	01.01.13 regulation of amino acid metabolism	RAVE/Skp1 complex	Skp1 Ymr258c	Gdh1 Yef3
0	301	01.05.25 regulation of C-compound and carbohydrate metabolism
0	301	10.03.01.01.03 G1/S transition of mitotic cell cycle
0	301	10.03.01.01.09 G2/M transition of mitotic cell cycle
0	301	10.03.04.05 chromosome segregation/division
0	301	14.07.05 modification by ubiquitination, deubiquitination
0	301	14.13.01.01 proteasomal degradation (ubiquitin/proteasomal pathway)
0	301	42.25 vacuole or lysosome
1	302	02.13.03 aerobic respiration	N/A	Mtf2 Sls1	Adh3 Nam7 Rpl27b Skt5
1	302	11 TRANSCRIPTION
1	302	11.04.03.01 splicing
1	302	12 PROTEIN SYNTHESIS
1	302	16.03.03 RNA binding
1	302	32.01.03 osmotic and salt stress response
1	302	40.01 cell growth / morphogenesis
1	302	42.04 cytoskeleton/structural proteins
0	303	01.01.09.01.02 degradation of glycine	2-oxoglutarate dehydrogenase complex	Kgd1 Kgd2 Ymr31	Cdc19 Rok1 Rpl15b Rpl16b Rpl20b Rpl27b Rpl30 Rpl7a Rps1b Rps24a
0	303	01.01.09.02.01 biosynthesis of serine
0	303	01.01.11.02.02 degradation of isoleucine
0	303	01.01.11.03.02 degradation of valine
0	303	01.01.11.04.02 degradation of leucine
0	303	01.05.02.07 sugar, glucoside, polyol and carboxylate catabolism
0	303	01.06 lipid, fatty acid and isoprenoid metabolism
0	303	02.10 tricarboxylic-acid pathway (citrate cycle, Krebs cycle, TCA cycle)
0	303	12.01.01 ribosomal proteins
0	303	16.21.11 thiamine pyrophosphate binding
0	303	42.16 mitochondrion
1	304	02.11 electron transport and membrane-associated energy conservation	Cytochrome bc1 complex	Cor1 Qcr2	Dur1,2 Mrpl22 Npl3 Pro1 Syf1
1	304	02.13.03 aerobic respiration
1	304	14.10 assembly of protein complexes
0	305	11.06.02 tRNA modification	Methionyl- and glutamyl-tRNA synthetases complex	Arc1 Gus1 Mes1	Hem13 Vas1
0	305	12.10 aminoacyl-tRNA-synthetases
0	305	16.03.03 RNA binding
0	305	20.01.21 RNA transport
1	308	10.03.02 meiosis	N/A	Aro3 Wtm1
0	310	10.01.02 DNA topology	N/A	Top1	Abf2 Dep1 Pdr1 Pho23 Rpl17a Rpl35b Rps14b
0	310	10.01.05.03.03 somatic / mitotic recombination
0	310	10.01.11 regulation of DNA processing
0	310	10.03.04.09 nuclear migration
0	310	11.02.03.01.04 transcription elongation
1	312	01.04 phosphate metabolism	cAMP-dependent protein kinase complex	Bcy1 Tpk2
1	312	01.05.25 regulation of C-compound and carbohydrate metabolism
1	312	11.02.03.04 transcriptional control
1	312	14.07.03 modification by phosphorylation, dephosphorylation, autophosphorylation
1	312	16.19.01 cyclic nucleotide binding (cAMP, cGMP, etc.)
1	312	18.02.01.02.05 kinase inhibitior
1	312	30 CELLULAR COMMUNICATION/SIGNAL TRANSDUCTION MECHANISM
1	312	30.01.05.05.01 small GTPase mediated signal transduction
1	312	30.01.09.07 cAMP/cGMP mediated signal transduction
1	312	32.01.05 heat shock response
1	312	34.11.09 temperature perception and response
1	312	34.11.12 perception of nutrients and nutritional adaptation
1	312	40.01 cell growth / morphogenesis
1	312	42.04 cytoskeleton/structural proteins
1	312	43.01.03.05 budding, cell polarity and filament formation
1	312	43.01.03.09 development of asco- basidio- or zygospore
0	315	14.04 protein targeting, sorting and translocation	AP-1 adaptor complex	Apl2 Apl4 Apm1 Apm2 Aps1	Hek2 Mis1 Pgi1 Rpl11a Rpl16b Rpl19a Rpl19b Rpl1a Rpl3 Rpl36b Rpl6b Rpl9a Rps6a Sda1 Sxm1 Yfl034w
0	315	14.10 assembly of protein complexes
0	315	16.01 protein binding
0	315	20.01.21 RNA transport
0	315	20.09.07 vesicular transport (Golgi network, etc.)
0	315	20.09.13 vacuolar/lysosomal transport
0	315	20.09.18 cellular import
0	315	42.08 Golgi
1	317	01.04 phosphate metabolism	N/A	Kar2 Scj1
1	317	10.03.01 mitotic cell cycle and cell cycle control
1	317	14.01 protein folding and stabilization
1	317	14.04 protein targeting, sorting and translocation
1	317	14.07.02.02 N-directed glycosylation, deglycosylation
1	317	16.19.03 ATP binding
1	317	20.03 transport facilities
1	317	20.09.05 non-vesicular ER transport
1	317	32.01.07 unfolded protein response (e.g. ER quality control)
1	317	41.01.01 mating (fertilization)
1	317	42.10 nucleus
0	318	14.04 protein targeting, sorting and translocation	N/A	Dop1 Mon2	Rps0a Ufd4
0	318	20.09.13 vacuolar/lysosomal transport
1	320	01.03.07 deoxyribonucleotide metabolism	Ribonucleosidediphosphate reductase complex	Rnr2 Rnr4	Aro3 Dph2 Hir3 Ilv5 Mam33 Rad53 Wtm1 Yil103w
1	320	10.01.03 DNA synthesis and replication
1	320	10.01.05.01 DNA repair
1	320	11.02.03.01 general transcription activities
1	320	18.02.09 regulator of transcription factor
0	323	11.02.03.01.04 transcription elongation	N/A	Rpl38 Yol054w	Ecm5 Iml1 Rps11b Yfr006w
1	325	01.07.01 biosynthesis of vitamins, cofactors, and prosthetic groups	N/A	Hem13 Taf7	Ngg1 Psk1 Taf6 Vas1
1	325	01.20.19.01 metabolism of porphyrins
0	326	01.03.16.01 RNA degradation	Exosome 3'-5' exoribonuclease complex	Csl4 Dis3 Mtr3 Rrp4 Rrp40 Rrp42 Rrp43 Rrp45 Rrp46 Rrp6 Ski6 Ski7	Ecm16 Grs1 Lrp1 Rpl4b Ths1 Utp10 Utp20 Yir035c
0	326	01.06 lipid, fatty acid and isoprenoid metabolism
0	326	10.01.05 DNA recombination and DNA repair
0	326	10.01.05.01 DNA repair
0	326	10.03.01 mitotic cell cycle and cell cycle control
0	326	11.04.01 rRNA processing
0	326	12.01 ribosome biogenesis
0	326	32.01.09 DNA damage response
0	326	42.01 cell wall
1	329	01.06.06.09 triterpenes metabolism	N/A	Erg1	Dnm1 Gcn20 Pdc1 Sec2 Sec53 Sst2 Tub1
1	329	01.06.06.11 tetracyclic and pentacyclic triterpenes (cholesterin, steroids and hopanoids) metabolism
1	329	11.02.03.04 transcriptional control
1	329	14.13.01 cytoplasmic and nuclear protein degradation
1	329	16.21.05 FAD/FMN binding
1	329	18.02.01.01.01 GTPase activator (GAP)
1	329	18.02.05 regulator of G-protein signalling
1	329	30.01.05.05 G-protein mediated signal transduction
0	330	01.04 phosphate metabolism	N/A	Fbp26 Ylr345w	Smd1 Snu56 Ssa3 Tao3
0	330	01.05.02.04 sugar, glucoside, polyol and carboxylate anabolism
0	330	01.05.02.07 sugar, glucoside, polyol and carboxylate catabolism
0	330	01.05.25 regulation of C-compound and carbohydrate metabolism
0	330	02.01 glycolysis and gluconeogenesis
0	330	02.01.03 regulation of glycolysis and gluconeogenesis
1	332	01.01.03.02.01 biosynthesis of glutamate	N/A	Gdh1 Rpl14a	Cdc123 Rpl11b Rpl17b Rpl1a Rpl27a Rpl36a Rpl8b Rpl9a Rps18a Rps20
1	332	01.02 nitrogen, sulfur and selenium metabolism
1	332	02.10 tricarboxylic-acid pathway (citrate cycle, Krebs cycle, TCA cycle)
1	332	16.21.07 NAD/NADP binding
0	333	01.05.25 regulation of C-compound and carbohydrate metabolism	Septin complex	Bud4 Cdc10 Cdc11 Cdc12 Cdc3 Shs1	Mdh1
0	333	10.03.01 mitotic cell cycle and cell cycle control
0	333	10.03.03 cytokinesis (cell division) /septum formation and hydrolysis
0	333	16.09 lipid binding
0	333	34.11.03.07 pheromone response, mating-type determination, sex-specific proteins
0	333	40.01 cell growth / morphogenesis
0	333	41.01.01 mating (fertilization)
0	333	42.01 cell wall
0	333	42.04 cytoskeleton/structural proteins
0	333	43.01.03.05 budding, cell polarity and filament formation
0	333	43.01.03.09 development of asco- basidio- or zygospore
1	335	01.04 phosphate metabolism	AMP-dependent protein kinase complex	Gal83 Reg1 Sip1 Snf1 Snf4	Ade16 Bmh1 Pak1 Sip2 Ste23
1	335	01.05 C-compound and carbohydrate metabolism
1	335	01.05.25 regulation of C-compound and carbohydrate metabolism
1	335	10.03.01 mitotic cell cycle and cell cycle control
1	335	10.03.03 cytokinesis (cell division) /septum formation and hydrolysis
1	335	11.02.03.04 transcriptional control
1	335	14.07.03 modification by phosphorylation, dephosphorylation, autophosphorylation
1	335	14.10 assembly of protein complexes
1	335	16.01 protein binding
1	335	18.01.01 regulation by modification
1	335	18.02.01.01.05 kinase activator
1	335	18.02.09 regulator of transcription factor
1	335	20.09.18.09.01 endocytosis
1	335	30.01.05 enzyme mediated signal transduction
1	335	32.01 stress response
1	335	32.01.11 nutrient starvation response
1	335	34.07 cell adhesion
1	335	34.07.02 cell-matrix adhesion
1	335	40.01.05 growth regulators / regulation of cell size
1	335	40.20 cell aging
1	335	42.04.03 actin cytoskeleton
1	335	42.19 peroxisome
1	335	43.01.03.05 budding, cell polarity and filament formation
0	338	14.07 protein modification	N/A	Hua2 Yal048c
0	338	20.09.13 vacuolar/lysosomal transport
0	338	20.09.16 cellular export and secretion
1	339	01.04 phosphate metabolism	N/A	Act1 Mgs1
1	339	10.01.02 DNA topology
1	339	10.01.11 regulation of DNA processing
1	339	16.19.03 ATP binding
1	339	42.16 mitochondrion
0	340	10.01.05 DNA recombination and DNA repair	Coatomer COPII complex	Sec13 Sec16 Sec23 Sec24 Sfb2	Cys4 Kar2 Rim1 Rpl10 Rpl7a Sec31 Spt6
0	340	11.02.03.01.04 transcription elongation
0	340	14.07.11.01 autoproteolytic processing
0	340	14.10 assembly of protein complexes
0	340	14.13.01.01 proteasomal degradation (ubiquitin/proteasomal pathway)
0	340	18.02.01.01.01 GTPase activator (GAP)
0	340	20.09.07 vesicular transport (Golgi network, etc.)
0	340	20.09.07.03 ER to Golgi transport
0	340	20.09.07.25 vesicle formation
0	340	20.09.13 vacuolar/lysosomal transport
1	341	01.03.16.01 RNA degradation	N/A	Nuc1 Ykr079c Ymr099c	Fas2 Ths1
1	341	01.03.16.03 DNA degradation
1	341	10.01.05.03 DNA recombination
1	341	11.04.02 tRNA processing
1	341	16.19 nucleotide/nucleoside/nucleobase binding
0	342	01.04 phosphate metabolism	Cohesin complex	Smc1 Smc3	Aro1 Cct8 Eft2 Nop12 Pwp1 Rpl13b Rpl15b Rpl19b Rpl20b Rpl3 Rps6a Vas1 Ypl207w
0	342	10.03.01.01.09 G2/M transition of mitotic cell cycle
0	342	10.03.01.01.11 M phase
0	342	10.03.02 meiosis
0	342	10.03.04.03 chromosome condensation
0	342	16.03.01 DNA binding
0	342	16.19.03 ATP binding
0	342	43.01.03.09 development of asco- basidio- or zygospore
1	343	01.04 phosphate metabolism	Cyclin-dependent protein kinase complex	Cdc28 Cks1 Cln2 Cys4 Sic1	Clb3 Cln1 Met10 Ssc1 Tif1
1	343	10.01.03 DNA synthesis and replication
1	343	10.03.01 mitotic cell cycle and cell cycle control
1	343	10.03.01.01.03 G1/S transition of mitotic cell cycle
1	343	10.03.01.01.05 S phase of mitotic cell cycle
1	343	10.03.01.01.09 G2/M transition of mitotic cell cycle
1	343	10.03.02 meiosis
1	343	14.07.03 modification by phosphorylation, dephosphorylation, autophosphorylation
1	343	16.01 protein binding
1	343	18.02.01 enzymatic activity regulation / enzyme regulator
1	343	18.02.01.01.05 kinase activator
1	343	18.02.01.02.05 kinase inhibitior
1	343	40.01 cell growth / morphogenesis
1	343	43.01.03.05 budding, cell polarity and filament formation
0	346	18.02.03 guanyl-nucleotide exchange factor (GEF)	N/A	Sec2	Act1 Gcn5 Med4 Myo1 Ngg1 Pdr1 Sgf29 Spt15 Spt20 Srb2 Taf1 Taf12 Tao3 Yfl034w
0	346	20.09.07 vesicular transport (Golgi network, etc.)
0	346	20.09.16.09.03 exocytosis
1	347	01.06.02.02 glycolipid metabolism	Serine palmitoyltransferase complex	Lcb1 Lcb2	Aco1 Bmh2 Gea2 Tub1
0	350	14.04 protein targeting, sorting and translocation	Sec62/Sec63 complex	Sec62 Sec63 Sec66 Sec72	Anp1 Fks1
0	350	16.01 protein binding
0	350	20.01.10 protein transport
0	350	20.03 transport facilities
0	350	20.09.05 non-vesicular ER transport
1	351	01.06.06.11 tetracyclic and pentacyclic triterpenes (cholesterin, steroids and hopanoids) metabolism	N/A	Cdc47 Erg26
0	352	01.01.06.05 metabolism of methionine	N/A	Sam1 Sam2	Aco1 Kap95 Nup2 Rfa3 Rps0b Snf6 Yhr020w
0	352	01.05.13.01 S-adenosyl-methionine - homocysteine cycle
1	353	01.05.25 regulation of C-compound and carbohydrate metabolism	Bro1/Snf7 complex	Bro1 Snf7
1	353	14.04 protein targeting, sorting and translocation
1	353	14.13.01.01 proteasomal degradation (ubiquitin/proteasomal pathway)
1	353	20.09.13 vacuolar/lysosomal transport
1	353	30 CELLULAR COMMUNICATION/SIGNAL TRANSDUCTION MECHANISM
1	353	32.01 stress response
1	353	34.11.12 perception of nutrients and nutritional adaptation
1	353	43.01.03.09 development of asco- basidio- or zygospore
0	356	01.05.25 regulation of C-compound and carbohydrate metabolism	Rtg2/Mks1 complex	Mks1 Rtg2	Bmh1 Bmh2 Rvs167
1	357	01.03.04 pyrimidine nucleotide/nucleoside/nucleobase metabolism	N/A	Crm1	Faa4 Gcn1 Hsc82 Lys12 Rna1 Rpt1 Sam1 Tif2 Ura2 Ydj1
1	357	12.01 ribosome biogenesis
1	357	14.04 protein targeting, sorting and translocation
1	357	20.01.10 protein transport
1	357	20.01.21 RNA transport
1	357	20.09.01 nuclear transport
0	358	01.04 phosphate metabolism	N/A	Ssk2	Aha1 Cct6 Dnm1 Erg1 Fas2 Grs1 Hsc82 Ilv6 Mkt1 Msn5 Sec53 Ybr025c Yhb1 Ynk1
0	358	14.07.03 modification by phosphorylation, dephosphorylation, autophosphorylation
0	358	18.02.01.01.05 kinase activator
0	358	30.01.05.01.03 MAPKKK cascade
0	358	30.05 transmembrane signal transduction
0	358	32.01 stress response
0	358	34.11.03.13 osmosensing and response
0	358	42.04.03 actin cytoskeleton
1	359	01.03 nucleotide/nucleoside/nucleobase metabolism	N/A	Mrs6 Pyk2
1	359	01.05.02.07 sugar, glucoside, polyol and carboxylate catabolism
1	359	01.06 lipid, fatty acid and isoprenoid metabolism
1	359	02.01 glycolysis and gluconeogenesis
1	359	20.01.10 protein transport
1	359	30.01.05.05.01 small GTPase mediated signal transduction
1	359	40.01 cell growth / morphogenesis
1	359	42.04 cytoskeleton/structural proteins
1	359	43.01.03.05 budding, cell polarity and filament formation
0	362	20.01.01.01.01 heavy metal ion transport (Cu+, Fe3+, etc.)	N/A	Pmr1 Rvb2 Sec53	Ils1
0	362	20.03.22 transport ATPases
0	362	20.09.07 vesicular transport (Golgi network, etc.)
0	362	20.09.16 cellular export and secretion
0	362	34.01.01 homeostasis of cations
1	363	02.13 respiration	Mitochondrial ribosomal large subunit	Img1 Mhr1 Mrp49 Mrpl35 Mrpl8 Mrpl9 Yml6	Aep1 Img2 Mrp20 Mrp7 Mrpl1 Mrpl13 Mrpl15 Mrpl17 Mrpl20 Mrpl22 Mrpl23 Mrpl24 Mrpl27 Mrpl3 Mrpl36 Mrpl4 Mrpl51 Mrpl6 Prp3 Prp31 Shq1 Spp381 Ymr098c Ypl183w-a
1	363	10.01.05 DNA recombination and DNA repair
1	363	11.02.03.04.03 transcription repression
0	364	10.01.05.03.01 meiotic recombination	SKI complex	Ski2 Ski3 Ski8	Asc1 Cdc37 Mtr3 Rpl20a Rpl25 Rpl27a Rpl28 Rpl4b Rpp2b Rps13 Rps22a Rps4a Rps9b Rrp42 Rrp45 Scp160 Skt5
0	364	10.03.02.01 meiosis I
0	364	11.04 RNA processing
0	364	11.04.03 mRNA processing (splicing, 5'-, 3'-end processing)
0	364	12.07 translational control
0	364	14.10 assembly of protein complexes
0	364	20.01.21 RNA transport
0	364	32 CELL RESCUE, DEFENSE AND VIRULENCE
0	364	32.07 detoxification
0	364	32.10.03 degradation / modification of foreign (exogenous) polynucleotides
1	365	16.01 protein binding	Rvs161/Rvs167 complex	Rvs161 Rvs167	Grs1 Idh2 Pfk2 Rpt5 Sec7 Ssa1 Ssb2 Ssk2
1	365	16.19.03 ATP binding
1	365	20.09.18.09.01 endocytosis
1	365	32.01.03 osmotic and salt stress response
1	365	32.01.07 unfolded protein response (e.g. ER quality control)
1	365	34.11.03.07 pheromone response, mating-type determination, sex-specific proteins
1	365	40.01 cell growth / morphogenesis
1	365	42.04 cytoskeleton/structural proteins
1	365	42.04.03 actin cytoskeleton
1	365	43.01.03.05 budding, cell polarity and filament formation
0	367	01.01.11.02.01 biosynthesis of isoleucine	N/A	Bat1 Bat2	Pet56 Ssb2
0	367	01.01.11.02.02 degradation of isoleucine
0	367	01.01.11.03.01 biosynthesis of valine
0	367	01.01.11.03.02 degradation of valine
0	367	01.01.11.04.01 biosynthesis of leucine
0	367	01.01.11.04.02 degradation of leucine
0	367	10.03.01 mitotic cell cycle and cell cycle control
1	370	10.01.09.05 DNA conformation modification (e.g. chromatin)	Anaphase-promoting complex, cyclosome	Apc1 Apc2 Apc4 Apc5 Apc9 Cdc16 Cdc23 Cdc27	Yef3
1	370	10.03.01.01.11 M phase
1	370	14.07.05 modification by ubiquitination, deubiquitination
1	370	14.10 assembly of protein complexes
1	370	14.13.01.01 proteasomal degradation (ubiquitin/proteasomal pathway)
1	370	16.01 protein binding
1	370	16.19.03 ATP binding
1	370	42.04 cytoskeleton/structural proteins
0	371	10.03.03 cytokinesis (cell division) /septum formation and hydrolysis	N/A	Nop15	Arx1 Cic1 Dbp10 Drs1 Mak21 Mak5 Mrt4 Nip7 Noc2 Noc3 Nog1 Nsa2 Puf6 Rix1 Rix7 Rlp7 Rpl11b Rpl12a Rpl13a Rpl18b Rpl1b Rpl26b Rpl28 Rpl3 Rpl30 Rpl31a Rpl33b Rpl36b Rpl8b Rpp2b Rps16b Rps18b Rrp12 Rsa3 Spb1 Spb4 Utp20 Yor1 Ytm1
1	372	10.01.09.05 DNA conformation modification (e.g. chromatin)	N/A	Cin1 Ybl104c	Cdc55 Iml1 Tpd3 Zds1 Zds2
1	372	10.03.01 mitotic cell cycle and cell cycle control
1	372	10.03.03 cytokinesis (cell division) /septum formation and hydrolysis
1	372	11 TRANSCRIPTION
1	372	16.01 protein binding
1	372	40.20 cell aging
1	372	42.04 cytoskeleton/structural proteins
0	373	01.01.06.05.01.01 biosynthesis of homocysteine	N/A	Nfs1 Tdh3 Yer048w-a
0	373	01.01.09.03.01 biosynthesis of cysteine
0	373	01.07 metabolism of vitamins, cofactors, and prosthetic groups
0	373	34.01.01.01 homeostasis of metal ions (Na, K, Ca etc.)
1	374	10.01.09.05 DNA conformation modification (e.g. chromatin)	COMPASS, histone H3 methyltransferase protein complex	Bre2 Sdc1 Set1 Spp1 Swd1 Swd3	Doa4 Rsm7 Swd2
1	374	10.03.01 mitotic cell cycle and cell cycle control
1	374	11.02.03.04 transcriptional control
1	374	11.02.03.04.01 transcription activation
1	374	14.07.09 posttranslational modification of amino acids (e.g. hydroxylation, methylation)
1	374	42.01 cell wall
1	374	42.10.03 organization of chromosome structure
1	374	43.01.03.09 development of asco- basidio- or zygospore
0	375	20.01.27 drug/toxin transport	N/A	Pst2 Ybr052c	Fas2 Ssa2 Ynl010w
0	375	32.01.01 oxidative stress response
1	378	01.04 phosphate metabolism	N/A	Arr4 Cdc6
1	378	10.01.03.03 ori recognition and priming complex formation
1	378	16.01 protein binding
1	378	16.03.01 DNA binding
1	378	16.19.03 ATP binding
1	378	18.02.01 enzymatic activity regulation / enzyme regulator
1	378	32.01.05 heat shock response
1	378	34.11.03 chemoperception and response
1	378	34.11.09 temperature perception and response
1	378	42.02 eukaryotic plasma membrane
0	379	14.07.11 protein processing (proteolytic)	N/A	Cym1 Mss51
1	380	14.04 protein targeting, sorting and translocation	Retromer subcomplex	Vps29 Vps35 Vps5
1	380	20.09.07.05 intra Golgi transport
1	380	20.09.13 vacuolar/lysosomal transport
0	381	01.06 lipid, fatty acid and isoprenoid metabolism	GPI transamidase complex	Gaa1 Gpi8	Gpi17
0	381	14.07 protein modification
0	381	42.07 endoplasmic reticulum
1	384	16.21.07 NAD/NADP binding	N/A	Idh2 Lys12	Kap123 Rvb2
0	387	16.19.03 ATP binding	N/A	Ade5,7 Pdr5	Aap1' Clu1 Gea2 Kap104 Tcb3 Usa1
1	388	12.04 translation	Pab1/Pan2/Pan3 complex	Pab1 Pan2	Pan3
0	389	40.01.03 directional cell growth (morphogenesis)	N/A	Tdh2 Wrs1	Acs2 Cmd1 Fba1 Gpm1 New1 Pet9 Pph22 Rpn1 Sec27
1	390	01.03 nucleotide/nucleoside/nucleobase metabolism	N/A	Hir3 Rad53
1	390	01.04 phosphate metabolism
1	390	10.03.01.01.03 G1/S transition of mitotic cell cycle
1	390	10.03.01.03 cell cycle checkpoints (checkpoints of morphogenesis, DNA-damage,-replication, mitotic phase and spindle)
1	390	10.03.04.01 centromere/kinetochore complex maturation
1	390	11.02.03.04 transcriptional control
1	390	14.07.03 modification by phosphorylation, dephosphorylation, autophosphorylation
1	390	30.01.05.01 protein kinase
0	391	16.21.07 NAD/NADP binding	N/A	Aro1 Rad51 Yhb1	Eft1 Met10 Mkt1 Rpa135
1	392	10.03.01 mitotic cell cycle and cell cycle control	Ric1/Rgp1 complex	Rgp1 Ric1	Tdh3
1	392	11.02.01 rRNA synthesis
1	392	11.02.03.04 transcriptional control
1	392	18.02.03 guanyl-nucleotide exchange factor (GEF)
1	392	20.01.10 protein transport
1	392	40.01 cell growth / morphogenesis
0	393	14.07.04 modification by acetylation, deacetylation	N/A	Vip1 Ygr017w	Abf2 Rpl16a Rpl8a Rps0b Rsc4 Rsc58
0	393	42.04.03 actin cytoskeleton
1	395	01.04 phosphate metabolism	N/A	Psk1 Taf7
1	395	01.05 C-compound and carbohydrate metabolism
1	395	14.07.03 modification by phosphorylation, dephosphorylation, autophosphorylation
0	397	01.01.06.05.01 biosynthesis of methionine	N/A	Ktr3 Svf1 Ypr118w
0	397	01.05.02.04 sugar, glucoside, polyol and carboxylate anabolism
0	397	01.05.02.07 sugar, glucoside, polyol and carboxylate catabolism
0	397	02.07 pentose-phosphate pathway
1	398	01.01.06.05 metabolism of methionine	N/A	Met12 Met13
1	398	01.02 nitrogen, sulfur and selenium metabolism
1	398	01.05.13.03 tetrahydrofolate-dependent C-1-transfer
1	398	01.07.01 biosynthesis of vitamins, cofactors, and prosthetic groups
1	398	12.01.01 ribosomal proteins
1	398	16.21.07 NAD/NADP binding
0	400	14.04 protein targeting, sorting and translocation	Heteromeric p24 complex 1	Emp24 Erp1 Erp2 Erv25	Nmd5 Rpl11b Rpt4 Rpt6 Rrp1 Tub3
0	400	20.09.07.03 ER to Golgi transport
0	400	20.09.07.25 vesicle formation
0	400	42.09 intracellular transport vesicles
1	401	01.05 C-compound and carbohydrate metabolism	N/A	Bud7 Chs5 Chs6 Ymr237w	Adh1 Grh1 Rpl1b Rpl5 Skt5 Stm1 Tef1 Vps3 Ykr027w
1	401	01.05.03 polysaccharide metabolism
1	401	01.05.03.03.04 chitin anabolism
1	401	01.05.25 regulation of C-compound and carbohydrate metabolism
1	401	01.25.01 extracellular polysaccharide degradation
1	401	10.03.01.03 cell cycle checkpoints (checkpoints of morphogenesis, DNA-damage,-replication, mitotic phase and spindle)
1	401	20.09.07 vesicular transport (Golgi network, etc.)
1	401	34.11.03.07 pheromone response, mating-type determination, sex-specific proteins
1	401	41.01.01 mating (fertilization)
1	401	42.01 cell wall
1	401	43.01.03.05 budding, cell polarity and filament formation
1	401	43.01.03.09 development of asco- basidio- or zygospore
0	402	10.03.01 mitotic cell cycle and cell cycle control	MIND kinetochore complex	Ame1 Dsn1 Mtw1	Nkp1 Nsl1
1	403	10.03.04.01 centromere/kinetochore complex maturation	N/A	Hir2	Pdr1 Rli1 Rpl12a Rpl1b Rpl33a Rpl35b Rps1b Top2
1	403	11.02.03.01 general transcription activities
1	403	11.02.03.04 transcriptional control
1	403	18.02.09 regulator of transcription factor
0	404	10.03.01.02 cell cycle arrest	Far complex	Far8 Rpl14b	Cdc123 Far3 Tpi1 Ymr134w
0	404	34.11.03.07 pheromone response, mating-type determination, sex-specific proteins
1	405	14.04 protein targeting, sorting and translocation	Signal recognition particle receptor	Srp101 Srp102
1	405	16.01 protein binding
1	405	16.19.05 GTP binding
1	405	20.01.10 protein transport
0	406	01.03 nucleotide/nucleoside/nucleobase metabolism	N/A	Nop13	Aep1 Atg26 Brx1 Dbp10 Fas1 Hhf2 Kem1 Kre33 Mrpl15 Mrpl20 Mrpl22 Mrpl23 Mrpl35 Mrpl39 Mrpl51 Mrpl8 Nop12 Nop4 Pol5 Pwp1 Rpl20b Rpl7b Rps14a Rps22b Rps8a Rrp12 Rrp5 Sbp1 Sec1 Shq1 Sro9 Ssb2 Tao3 Tsl1 Ypl183w-a Ypl207w
0	406	01.04 phosphate metabolism
0	406	01.05 C-compound and carbohydrate metabolism
0	406	01.05.02.04 sugar, glucoside, polyol and carboxylate anabolism
0	406	01.05.02.07 sugar, glucoside, polyol and carboxylate catabolism
0	406	01.05.25 regulation of C-compound and carbohydrate metabolism
0	406	01.06 lipid, fatty acid and isoprenoid metabolism
0	406	02.13.03 aerobic respiration
0	406	02.19 metabolism of energy reserves (e.g. glycogen, trehalose)
0	406	11 TRANSCRIPTION
0	406	12 PROTEIN SYNTHESIS
0	406	16.03.01 DNA binding
0	406	32.01 stress response
1	407	01.05.25 regulation of C-compound and carbohydrate metabolism	TFIIIC complex	Tfc1 Tfc3 Tfc4 Tfc6 Tfc7 Tfc8
1	407	11.02.01 rRNA synthesis
1	407	11.02.02 tRNA synthesis
1	407	11.02.03.01 general transcription activities
1	407	42.01 cell wall
0	408	11.04.03.01 splicing	N/A	Ist2	Cdc123 Ded1 Glt1 Rpl11a Rpl14b Rpl16a Rpl18a Rpl18b Rpl26b Rpl2b Rpl33a Rpl33b Rpl36b Rps11a Rps16b Rps18a Rps1b Rps6b Rps9a Tif34 Tif35 Tif5
0	408	16.03.03 RNA binding
1	411	10.01.03 DNA synthesis and replication	N/A	Csn12	Aar2 Brr1 Bud31 Cdc40 Cwc2 Dib1 Ecm2 Hsh155 Hsh49 Isy1 Lea1 Msl1 Prp19 Prp22 Prp4 Prp45 Prp46 Prp9 Rse1 Smd2 Smd3 Snt309 Snu114 Snu23 Ybl104c
1	411	10.03.01.01.05 S phase of mitotic cell cycle
1	411	10.03.05.01 spindle pole body/centrosome and microtubule cycle
1	411	11.02.03.04.01 transcription activation
1	411	14.10 assembly of protein complexes
1	411	16.19 nucleotide/nucleoside/nucleobase binding
1	411	16.19.03 ATP binding
1	411	34.11.03.07 pheromone response, mating-type determination, sex-specific proteins
1	411	42.01 cell wall
1	411	43.01.03.05 budding, cell polarity and filament formation
0	412	18.02.01.01.01 GTPase activator (GAP)	N/A	Bud2 Ptm1	Bni1 Cdc48 Crm1 Gcn1 Gea2 Lys12 Mam33 Mir1 Msn5 Pdc1 Pdr5 Pet9 Psa1 Sam1 Ths1 Tub2 Usa1 Ydj1 Yfr044c Yhr020w
0	412	18.02.03 guanyl-nucleotide exchange factor (GEF)
0	412	20.09.04 mitochondrial transport
0	412	30.01.05.05.01 small GTPase mediated signal transduction
0	412	40.01 cell growth / morphogenesis
0	412	42.04 cytoskeleton/structural proteins
0	412	43.01.03.05 budding, cell polarity and filament formation
1	413	10.03.01 mitotic cell cycle and cell cycle control	Gim complexes	Gim3 Pac10 Yke2
1	413	14.01 protein folding and stabilization
1	413	16.01 protein binding
1	413	42.04 cytoskeleton/structural proteins
0	414	11.06.02 tRNA modification	N/A	Pus7 Tan1
0	414	16.03.03 RNA binding
1	415	01.01.05.03 metabolism of urea (urea cycle)	N/A	Doa4 Dur1,2
1	415	01.02.02.09.01 urea catabolism (not urea cycle)
1	415	01.03.01 purin nucleotide/nucleoside/nucleobase metabolism
1	415	14.07.11 protein processing (proteolytic)
1	415	16.21.15 biotin binding
1	415	20.09.18.09.01 endocytosis
1	415	34.11.03.13 osmosensing and response
1	415	42.25 vacuole or lysosome
0	417	14.01 protein folding and stabilization	N/A	Cin1 Rpl43a	Arx1 Dbp10 Fpr4 Nip7 Noc3 Nog1 Nog2 Nop7 Nsa2 Nug1 Rpl11a Rpl25 Rpl30 Rpl31a Rpl36b Rpl38 Sda1 Sxm1
1	418	10.01.03 DNA synthesis and replication	N/A	Cwc23 Ylr424w	Aar2 Brr1 Brr2 Bud31 Cdc33 Cef1 Clf1 Csn12 Cus1 Cwc2 Cwc22 Dib1 Ecm2 Lea1 Lin1 Lsm2 Msl1 Nop1 Prp11 Prp19 Prp21 Prp31 Prp4 Prp45 Prp46 Prp6 Prp8 Prp9 Rps10b Rps11a Rps16b Rps22a Seh1 Smb1 Smd2 Snt309 Snu114 Snu23 Snu71 Sro9 Sto1 Syf1 Ybl104c Yhc1 Ykr022c
1	418	10.03.01 mitotic cell cycle and cell cycle control
1	418	16.01 protein binding
1	418	16.19.03 ATP binding
1	418	32.01 stress response
0	420	10.01.03.05 extension/ polymerization activity	DNA polymerase epsilon complex	Dpb2 Dpb4 Pol2	Ded1 Hta2 Imd3 Ioc3 Kap114 Nap1 Pab1 Rfa1 Rfc3 Rps4b Rps6a Rrp8 Top1
0	420	10.01.09.05 DNA conformation modification (e.g. chromatin)
0	420	10.03.04.03 chromosome condensation
1	421	10.01.09.05 DNA conformation modification (e.g. chromatin)	HAP subcomplex of elongator complex	Elp2 Elp3 Elp4 Iki1 Iki3	Hrr25
1	421	11.02.03.01.04 transcription elongation
1	421	11.02.03.04 transcriptional control
1	421	14.07.04 modification by acetylation, deacetylation
0	423	10.03.03 cytokinesis (cell division) /septum formation and hydrolysis	ARP2/3 complex	Arc15 Arc18 Arc19 Arc35 Arc40 Arp2 Arp3	Acc1 Cct5 Cct8 Nog2
0	423	14.10 assembly of protein complexes
0	423	16.01 protein binding
0	423	16.07 structural protein binding
0	423	20.09.14 cytoskeleton-dependent transport
0	423	20.09.18 cellular import
0	423	40.01 cell growth / morphogenesis
0	423	42.04.03 actin cytoskeleton
0	423	43.01.03.05 budding, cell polarity and filament formation
1	424	01.01.03.03.01 biosynthesis of proline	Trichostatin Asensitive class II histone deacetylase complex	Hda1 Hda2 Hda3 Pro2	Msh2
1	424	10.01.09.05 DNA conformation modification (e.g. chromatin)
1	424	11.02.03.04 transcriptional control
1	424	14.07.04 modification by acetylation, deacetylation
1	424	40.20 cell aging
0	427	14.07.01 modification with fatty acids (e.g. myristylation, palmitylation, farnesylation)	N/A	Pep12 Sec17 Vti1 Ykt6	Akr1 Ste4
0	427	16.01 protein binding
0	427	20.01.10 protein transport
0	427	20.09.07.03 ER to Golgi transport
0	427	20.09.13 vacuolar/lysosomal transport
0	427	20.09.16 cellular export and secretion
0	427	20.09.18 cellular import
0	427	20.09.18.09.01 endocytosis
0	427	30.01.05.05 G-protein mediated signal transduction
0	427	30.05 transmembrane signal transduction
0	427	34.11.03.07 pheromone response, mating-type determination, sex-specific proteins
0	427	42.25 vacuole or lysosome
0	427	43.01.03.05 budding, cell polarity and filament formation
1	428	10.01.03 DNA synthesis and replication	RSC, abundant chromatin remodeling complex	Arp7 Npl6 Rsc1 Rsc2 Rsc3 Rsc4 Rsc58 Rsc6 Rsc8 Rsc9 Sfh1 Sth1	Abf2 Hhf1 Hta1 Isw2 Itc1 Pdr1 Reb1 Rsc30 Rtt102 Snf12 Spt15 Stm1 Top1 Vps1 Yil056w
1	428	10.01.09.05 DNA conformation modification (e.g. chromatin)
1	428	10.03.01 mitotic cell cycle and cell cycle control
1	428	11.02.01 rRNA synthesis
1	428	11.02.03.04 transcriptional control
1	428	14.04 protein targeting, sorting and translocation
1	428	16.01 protein binding
1	428	16.03.01 DNA binding
1	428	20.09.01 nuclear transport
1	428	42.10.03 organization of chromosome structure
0	429	14.04 protein targeting, sorting and translocation	38S HOPS complex	Pep3 Pep5 Vam6 Vps16 Vps33 Vps41 Vps8	Aap1' Prs1
0	429	14.10 assembly of protein complexes
0	429	14.13.04 lysosomal and vacuolar protein degradation
0	429	16.01 protein binding
0	429	16.19.03 ATP binding
0	429	18.02.01 enzymatic activity regulation / enzyme regulator
0	429	20.01.01.01.01.01 siderophore-iron transport
0	429	20.01.10 protein transport
0	429	20.09.07 vesicular transport (Golgi network, etc.)
0	429	20.09.13 vacuolar/lysosomal transport
0	429	20.09.16.09.03 exocytosis
0	429	42.01 cell wall
0	429	42.25 vacuole or lysosome
1	430	16.03.03 RNA binding	N/A	Yer007c-a Yjr014w	Por1 Rps1a Rps1b Rps3 Rps4a Rps8a Tfa1
0	435	11.02.03.01 general transcription activities	N/A	Chd1 Ssa4	Ckb2 Hot1 Spt16 Ykl088w
0	435	32.01.03 osmotic and salt stress response
1	436	14.10 assembly of protein complexes	N/A	Brr1	Cbc2 Csn12 Cus1 Dib1 Hsh155 Lsm4 Mud1 Prp11 Prp21 Prp38 Prp40 Prp42 Prp6 Prp9 Rse1 Smd1 Smd2 Snp1 Snu56 Snu66 Snu71 Sto1 Tif4631
0	437	01.05.02.04 sugar, glucoside, polyol and carboxylate anabolism	N/A	Bmh2 Nth1	Bmh1 Doa4 Mks1 Psk1 Rtg2 Spt16 Top2
0	437	01.05.02.07 sugar, glucoside, polyol and carboxylate catabolism
0	437	02.19 metabolism of energy reserves (e.g. glycogen, trehalose)
0	437	10.01.11 regulation of DNA processing
0	437	10.03.01.03 cell cycle checkpoints (checkpoints of morphogenesis, DNA-damage,-replication, mitotic phase and spindle)
0	437	16.01 protein binding
0	437	16.03.01 DNA binding
0	437	30.01.05.05.01 small GTPase mediated signal transduction
0	437	32.01 stress response
0	437	40.01 cell growth / morphogenesis
0	437	43.01.03.05 budding, cell polarity and filament formation
0	437	43.01.03.09 development of asco- basidio- or zygospore
1	438	11.06.02 tRNA modification	N/A	Lys9 Ynr046w Yol124c	Kar2 Ydr140w Yor164c
1	438	14.07 protein modification
1	438	16.03.03 RNA binding
0	441	01.04 phosphate metabolism	Vps34 PtdIns 3 kinase complex II	Vps15 Vps30 Vps34 Vps38
0	441	01.06 lipid, fatty acid and isoprenoid metabolism
0	441	14.04 protein targeting, sorting and translocation
0	441	14.07.03 modification by phosphorylation, dephosphorylation, autophosphorylation
0	441	14.07.11.01 autoproteolytic processing
0	441	14.13 protein/peptide degradation
0	441	20.09.07 vesicular transport (Golgi network, etc.)
0	441	20.09.13 vacuolar/lysosomal transport
0	441	20.09.18 cellular import
0	441	30.01.09.11 polyphosphoinositol mediated signal transduction
1	442	01.05 C-compound and carbohydrate metabolism	N/A	Dos2 Kre2
1	442	14.07.02.01 O-directed glycosylation, deglycosylation
1	442	14.07.02.02 N-directed glycosylation, deglycosylation
1	442	42.01 cell wall
0	444	02.45 energy conversion and regeneration	N/A	Mss51 Ssc1	Cln2 Cym1 Cys4 Eno1 Ist2 Met10 Oye2 Trm3
0	444	14.01 protein folding and stabilization
0	444	14.04 protein targeting, sorting and translocation
0	444	16.19.03 ATP binding
0	444	16.21.05 FAD/FMN binding
0	444	20.01.10 protein transport
0	444	20.01.15 electron transport
0	444	20.09.04 mitochondrial transport
0	444	32.01 stress response
1	445	01.01.13 regulation of amino acid metabolism	Mediator complex, SRB subcomplex of RNA polymerase II	Cse2 Gal11 Med1 Med11 Med6 Med7 Med8 Nut1 Nut2 Pgd1 Rgr1 Sin4 Srb2 Srb4 Srb5 Srb6 Srb7 Srb8 Ssn2	Ada2 Fab1 Gcn5 Hfi1 Med4 Mlp1 Mrpl6 Ngg1 Rpl14a Rpl17b Rpl18a Rpl19b Rpl30 Rpl33a Rpl35b Rpl8a Rps14b Rps17b Sgf29 Sgf73 Snf12 Spt20 Spt3 Spt7 Spt8 Sse2 Ssn3 Ubp8 Vid21
1	445	01.04 phosphate metabolism
1	445	01.05.25 regulation of C-compound and carbohydrate metabolism
1	445	02.19 metabolism of energy reserves (e.g. glycogen, trehalose)
1	445	10.03.01.01.11 M phase
1	445	10.03.02 meiosis
1	445	11.02.03.01 general transcription activities
1	445	11.02.03.04 transcriptional control
1	445	14.07.03 modification by phosphorylation, dephosphorylation, autophosphorylation
1	445	16.01 protein binding
1	445	32.01 stress response
1	445	34.11.03.07 pheromone response, mating-type determination, sex-specific proteins
1	445	43.01.03.05 budding, cell polarity and filament formation
1	445	43.01.03.09 development of asco- basidio- or zygospore
0	450	01.05.02.07 sugar, glucoside, polyol and carboxylate catabolism	N/A	Ams1	Dhh1 Rpa135 Rpa190 Rpa49 Rpb10 Rpb5 Rpc31 Rpc40 Rpc82 Rpo31 Sro7
1	453	01.04 phosphate metabolism	N/A	Gin4 Kcc4	Hmo1 Pgi1 Rps13 Yra1
1	453	10.03.03 cytokinesis (cell division) /septum formation and hydrolysis
1	453	14.07.03 modification by phosphorylation, dephosphorylation, autophosphorylation
0	455	12.10 aminoacyl-tRNA-synthetases	Frs1/Frs2 phenylalanyl-tRNA synthetase complex	Frs1 Frs2	Tsc13
1	459	10.03.01.01.01 G1 phase of mitotic cell cycle	RNA polymerase II general trancription factor TFIID	Taf1 Taf11 Taf3 Taf4 Taf5	Hem13 Med4 Myo1 Rps10b Spt15 Spt7 Taf10 Taf6 Taf7 Vps1
1	459	11.02.03.01 general transcription activities
1	459	11.02.03.01.01 transcription initiation
1	459	11.02.03.04 transcriptional control
0	460	01.01.06.05.01.01 biosynthesis of homocysteine	N/A	Cys3 Rna1
0	460	01.01.09.03.01 biosynthesis of cysteine
1	462	01.05.03.02.04 peptidoglycan anabolism	Oligosaccharyltransferase complex	Ost1 Stt3 Swp1 Wbp1	Ero1 Prs1 Tif34
1	462	10.03 cell cycle
1	462	14.07.02.02 N-directed glycosylation, deglycosylation
0	463	01.01 amino acid metabolism	Processing peptidase complex	Mas1 Mas2	Dph5 Eft1 Rpl6b
0	463	01.20.31 metabolism of secondary products derived from L-lysine, L-arginine and L-histidine
0	463	14.07.09 posttranslational modification of amino acids (e.g. hydroxylation, methylation)
0	463	14.07.11 protein processing (proteolytic)
1	464	02.11 electron transport and membrane-associated energy conservation	F0/F1 ATP synthase	Atp1 Atp3
1	464	02.13 respiration
1	464	02.45.15 energy generation (e.g. ATP synthase)
1	464	20.01.01.01 cation transport (H+, Na+, K+, Ca2+ , NH4+, etc.)
1	464	20.01.15 electron transport
1	464	20.03.22 transport ATPases
1	464	20.09.04 mitochondrial transport
1	464	34.01.01.03 homeostasis of protons
0	466	01.03.16 polynucleotide degradation	N/A	Mkt1	Gdb1 Gln1 Hsp42 Ilv1 Kap122 Pet56 Por1 Rad51 Rpa135 Rpb2 Vid24 Ydl033c
0	466	02.01.03 regulation of glycolysis and gluconeogenesis
0	466	10.01.05.01 DNA repair
0	466	14.04 protein targeting, sorting and translocation
0	466	14.13.04 lysosomal and vacuolar protein degradation
0	466	20.09.04 mitochondrial transport
0	466	38 TRANSPOSABLE ELEMENTS, VIRAL AND PLASMID PROTEINS
1	467	11.02.03.04 transcriptional control	N/A	Tbf1 Tor1 Vid22	Nop1 Rrp8 Sik1 Snf2
0	470	10.01.03 DNA synthesis and replication	Ctf18/Rfc2/Rfc3/Rfc4/Rfc5 complex	Elg1 Rfc1 Rfc3 Rfc4 Rfc5	Dpb4 Imd3 Rfc2 Rps0b Rps6b Uso1 Vps13
0	470	10.01.05.01 DNA repair
0	470	10.01.05.03 DNA recombination
0	470	10.03.01.01.09 G2/M transition of mitotic cell cycle
0	470	10.03.01.03 cell cycle checkpoints (checkpoints of morphogenesis, DNA-damage,-replication, mitotic phase and spindle)
0	470	14.10 assembly of protein complexes
0	470	16.03.01 DNA binding
0	470	16.19 nucleotide/nucleoside/nucleobase binding
0	470	18.02.01 enzymatic activity regulation / enzyme regulator
0	470	32.01.09 DNA damage response
0	470	38.07 proteins necessary for transposon movement
0	470	42.10.03 organization of chromosome structure
1	471	10.03.03 cytokinesis (cell division) /septum formation and hydrolysis	N/A	Rpl27b Skt5
1	471	18.02.01.01 enzyme activator
1	471	32.01.03 osmotic and salt stress response
1	471	40.01 cell growth / morphogenesis
1	471	42.04 cytoskeleton/structural proteins
0	473	10.01.05.01 DNA repair	N/A	Sro7 Ydr314c
0	473	16.19.03 ATP binding
0	473	32.01 stress response
1	474	11.02.03.04 transcriptional control	N/A	Hta1 Tos4
0	475	10.03.01.01.09 G2/M transition of mitotic cell cycle	N/A	Rps25b	Hsl1 Mks1 Rpl27a Rpl36a Rps16a Rps17b Rps7a Rps9a Rps9b Rtg2 Sec21 Tif1
0	475	10.03.01.03 cell cycle checkpoints (checkpoints of morphogenesis, DNA-damage,-replication, mitotic phase and spindle)
1	476	14.04 protein targeting, sorting and translocation	Vps27/Hse1 protein complex	Hse1 Vps27
1	476	16.01 protein binding
1	476	20.01.10 protein transport
1	476	20.09.07.05 intra Golgi transport
1	476	20.09.13 vacuolar/lysosomal transport
0	477	02.01 glycolysis and gluconeogenesis	N/A	Ufd4	Cct8 Dnm1 Ilv6 Tdh2 Tef1
0	477	14.07.05 modification by ubiquitination, deubiquitination
0	477	14.13.01.01 proteasomal degradation (ubiquitin/proteasomal pathway)
1	478	01.06 lipid, fatty acid and isoprenoid metabolism	eIF4A	Tif1 Tif2	Gln1 Mcm2 Mks1 Tsc10 Ura7
1	478	10.01.02 DNA topology
1	478	10.01.03.03 ori recognition and priming complex formation
1	478	12.04.01 translation initiation
1	478	16.19.03 ATP binding
0	481	01.04 phosphate metabolism	N/A	Drs2 Pdr5	Tcb3 Usa1
0	481	11.04.01 rRNA processing
0	481	16.19.03 ATP binding
0	481	20.01.01.01 cation transport (H+, Na+, K+, Ca2+ , NH4+, etc.)
0	481	20.01.10 protein transport
0	481	20.01.13 lipid/fatty acid transport
0	481	20.03.22 transport ATPases
0	481	20.09.07.06 post Golgi transport
1	484	14.10 assembly of protein complexes	N/A	Gdi1 Ypt31 Ypt52	Ypt1
1	484	18.02.01.02.01 GTPase inhibitor (GIP)
1	484	20.09.07 vesicular transport (Golgi network, etc.)
1	484	20.09.07.03 ER to Golgi transport
1	484	20.09.13 vacuolar/lysosomal transport
1	484	20.09.16 cellular export and secretion
1	484	20.09.16.09.03 exocytosis
1	484	20.09.18 cellular import
0	485	20.01.15 electron transport	N/A	Bud2 Ccp1 Mrp8
0	485	32.01.01 oxidative stress response
0	485	32.07.07.05 peroxidase reaction
0	485	42.16 mitochondrion
1	487	02.45.11 conversion to kinetic energy (e.g. movement)	N/A	Cdc47 Myo5	Act1 Cap1 Cap2 Cdc46 Crn1 Eht1 Mam33 Myo2 Nmd5 Pdr5 Pol5 Rad53
1	487	10.01.02 DNA topology
1	487	10.01.03.03 ori recognition and priming complex formation
1	487	10.03.01 mitotic cell cycle and cell cycle control
1	487	16.01 protein binding
1	487	16.19.03 ATP binding
1	487	20.09.14 cytoskeleton-dependent transport
1	487	20.09.18.09.01 endocytosis
1	487	32.01.03 osmotic and salt stress response
1	487	40.01 cell growth / morphogenesis
1	487	42.01 cell wall
1	487	42.04 cytoskeleton/structural proteins
1	487	43.01.03.09 development of asco- basidio- or zygospore
0	489	11.04.02 tRNA processing	N/A	Gcn2 Ltv1 Rpm2
0	489	12 PROTEIN SYNTHESIS
0	489	42.16 mitochondrion
1	490	01.04 phosphate metabolism	N/A	Oca1 Siw14 Ycr095c Yhl029c
1	490	14.07.03 modification by phosphorylation, dephosphorylation, autophosphorylation
1	490	18.01.01 regulation by modification
1	490	18.02.01 enzymatic activity regulation / enzyme regulator
1	490	20.09.18.09.01 endocytosis
1	490	30.01.05.01 protein kinase
1	490	32.01 stress response
1	490	32.01.01 oxidative stress response
1	490	42.04.03 actin cytoskeleton
