# Supplementary material for: Global organization of protein complexome in the yeast Saccharomyces cerevisiae
Source: BMC Syst Biol. 2011 Aug 15;5:126. doi: 10.1186/1752-0509-5-126 (PMC3169507; doi:10.1186/1752-0509-5-126)
Supplement: Additional file 6 — List of all the proteins with MIPS functions newly assigned by our method (Table S2). List of all the proteins with MIPS functions newly assigned by our method (bright yellow), along with the ones from the MIPS database (sky blue) which is used as "input function." HC outcomes are selected as in Additional file 5, Table S1. Sometimes the functions already annotated in MIPS and the ones assigned by our method are quite similar, and very different in some cases. Therefore, we suggest the latter case be worth investigating further, as we did in the main text. [file 1752-0509-5-126-S6.XLS]

## Sheet: protein_newly_assigned_HC_both_
	example
	Protein A	Input function (from MIPS FunCat database)
	Protein B	Newly assigned function present both in Gavin_1st & Gavin_2nd methods with high confidence
		List of protein functions
	Protein
1	Aco1	12 PROTEIN SYNTHESIS
0	Aap1'	01.05.25 regulation of C-compound and carbohydrate metabolism
0	Aap1'	02.19 metabolism of energy reserves (e.g. glycogen, trehalose)
0	Aap1'	14.07.11 protein processing (proteolytic)
0	Aap1'	14.13 protein/peptide degradation
1	Aar2	11.04.03.01 splicing
1	Aar2	14.10 assembly of protein complexes
0	Abf2	10.01.03 DNA synthesis and replication
0	Abf2	10.01.05 DNA recombination and DNA repair
0	Abf2	16.03.01 DNA binding
0	Abf2	42.16 mitochondrion
1	Abz1	01.07.01 biosynthesis of vitamins, cofactors, and prosthetic groups
0	Acc1	01.06.05 fatty acid metabolism
0	Acc1	14.04 protein targeting, sorting and translocation
0	Acc1	20.09.01 nuclear transport
0	Acc1	42.10.05 nuclear membrane
1	Aco1	01.01 amino acid metabolism
1	Aco1	01.01.03.02.01 biosynthesis of glutamate
1	Aco1	01.05.02.07 sugar, glucoside, polyol and carboxylate catabolism
1	Aco1	02.10 tricarboxylic-acid pathway (citrate cycle, Krebs cycle, TCA cycle)
1	Aco1	02.16.11 propionate fermentation
1	Aco1	14.07 protein modification
1	Aco1	14.13.01 cytoplasmic and nuclear protein degradation
0	Acs2	01.05.06.07 C-2 compound and organic acid catabolism
0	Acs2	01.07.01 biosynthesis of vitamins, cofactors, and prosthetic groups
0	Acs2	02.45 energy conversion and regeneration
1	Act1	01.04 phosphate metabolism
1	Act1	10.01.02 DNA topology
1	Act1	10.01.11 regulation of DNA processing
1	Act1	10.03.01 mitotic cell cycle and cell cycle control
1	Act1	10.03.03 cytokinesis (cell division) /septum formation and hydrolysis
1	Act1	10.03.05.01 spindle pole body/centrosome and microtubule cycle
1	Act1	10.03.05.03 cell cycle dependent actin filament reorganization
1	Act1	11.02.03.04 transcriptional control
1	Act1	14.04 protein targeting, sorting and translocation
1	Act1	14.07.04 modification by acetylation, deacetylation
1	Act1	16 PROTEIN WITH BINDING FUNCTION OR COFACTOR REQUIREMENT (structural or catalytic)
1	Act1	16.01 protein binding
1	Act1	16.06 motor protein binding
1	Act1	16.19.03 ATP binding
1	Act1	20.01.10 protein transport
1	Act1	20.09.07 vesicular transport (Golgi network, etc.)
1	Act1	20.09.14.02 actin dependent transport
1	Act1	20.09.16 cellular export and secretion
1	Act1	20.09.16.09.03 exocytosis
1	Act1	20.09.18.09.01 endocytosis
1	Act1	32.01.03 osmotic and salt stress response
1	Act1	40.01 cell growth / morphogenesis
1	Act1	42.01 cell wall
1	Act1	42.04 cytoskeleton/structural proteins
1	Act1	42.04.03 actin cytoskeleton
1	Act1	42.10.03 organization of chromosome structure
1	Act1	42.16 mitochondrion
1	Act1	42.29 bud / growth tip
1	Act1	43.01.03.05 budding, cell polarity and filament formation
1	Act1	43.01.03.09 development of asco- basidio- or zygospore
0	Ada2	10.01.09.05 DNA conformation modification (e.g. chromatin)
0	Ada2	11.02.03.01 general transcription activities
0	Ada2	11.02.03.04 transcriptional control
0	Ada2	14.07.04 modification by acetylation, deacetylation
0	Ada2	18.02.09 regulator of transcription factor
0	Ada2	42.10.03 organization of chromosome structure
1	Ade16	01.03.01.03 purine nucleotide/nucleoside/nucleobase anabolism
1	Ade16	01.05.13.03 tetrahydrofolate-dependent C-1-transfer
1	Ade16	02.13.03 aerobic respiration
1	Ade16	40.01 cell growth / morphogenesis
1	Ade16	43.01.03.09 development of asco- basidio- or zygospore
0	Ade3	01.01 amino acid metabolism
0	Ade3	01.03.01.03 purine nucleotide/nucleoside/nucleobase anabolism
0	Ade3	01.05.13.03 tetrahydrofolate-dependent C-1-transfer
0	Ade3	01.07.01 biosynthesis of vitamins, cofactors, and prosthetic groups
0	Ade3	02.04 glyoxylate cycle
0	Ade3	11.06.02 tRNA modification
0	Ade3	16.21.07 NAD/NADP binding
1	Ade5,7	01.03.01.03 purine nucleotide/nucleoside/nucleobase anabolism
1	Ade5,7	16.19.03 ATP binding
0	Ade6	01.03.01.03 purine nucleotide/nucleoside/nucleobase anabolism
1	Adh1	01.05 C-compound and carbohydrate metabolism
1	Adh1	02.16.01 alcohol fermentation
0	Adh3	01.05 C-compound and carbohydrate metabolism
0	Adh3	02.16.01 alcohol fermentation
1	Aep1	11 TRANSCRIPTION
1	Aep1	12.07 translational control
0	Afg3	01.04 phosphate metabolism
0	Afg3	14.10 assembly of protein complexes
0	Afg3	14.13 protein/peptide degradation
0	Afg3	16.19.03 ATP binding
0	Afg3	20.01.10 protein transport
0	Afg3	20.09.04 mitochondrial transport
1	Aha1	14.01 protein folding and stabilization
1	Aha1	32.01 stress response
0	Air2	20.01.21 RNA transport
1	Akr1	14.07.01 modification with fatty acids (e.g. myristylation, palmitylation, farnesylation)
1	Akr1	20.09.18.09.01 endocytosis
1	Akr1	30.05 transmembrane signal transduction
1	Akr1	34.11.03.07 pheromone response, mating-type determination, sex-specific proteins
0	Ala1	12.10 aminoacyl-tRNA-synthetases
1	Ald6	01.05.06.07 C-2 compound and organic acid catabolism
1	Ald6	02.16 fermentation
0	Ame1	10.03.01.01 mitotic cell cycle
0	Ame1	10.03.04.05 chromosome segregation/division
1	Amn1	10.03.01.01.11 M phase
1	Amn1	10.03.01.03 cell cycle checkpoints (checkpoints of morphogenesis, DNA-damage,-replication, mitotic phase and spindle)
1	Amn1	16.01 protein binding
1	Amn1	18.01.07 regulation by binding / dissociation
1	Amn1	18.02.01.02.05 kinase inhibitior
0	Ams1	01.05.02.07 sugar, glucoside, polyol and carboxylate catabolism
1	Anp1	01.05 C-compound and carbohydrate metabolism
1	Anp1	14.07.02 modification with sugar residues (e.g. glycosylation, deglycosylation)
1	Anp1	14.07.02.02 N-directed glycosylation, deglycosylation
1	Anp1	40.01 cell growth / morphogenesis
1	Anp1	42.01 cell wall
1	Anp1	42.04.03 actin cytoskeleton
1	Anp1	43.01.03.05 budding, cell polarity and filament formation
0	Aos1	11.04.03 mRNA processing (splicing, 5'-, 3'-end processing)
0	Aos1	14.07.07 modification by ubiquitin-related proteins
0	Aos1	14.13.01 cytoplasmic and nuclear protein degradation
0	Aos1	18.02.01.01 enzyme activator
1	Apc1	10.01.09.05 DNA conformation modification (e.g. chromatin)
1	Apc1	10.03.01.01.11 M phase
1	Apc1	14.07.05 modification by ubiquitination, deubiquitination
1	Apc1	14.10 assembly of protein complexes
1	Apc1	14.13.01.01 proteasomal degradation (ubiquitin/proteasomal pathway)
1	Apc1	16.01 protein binding
1	Apc1	16.19.03 ATP binding
1	Apc1	42.04 cytoskeleton/structural proteins
0	Apc2	10.01.09.05 DNA conformation modification (e.g. chromatin)
0	Apc2	10.03.01.01.11 M phase
0	Apc2	14.07.05 modification by ubiquitination, deubiquitination
0	Apc2	14.10 assembly of protein complexes
0	Apc2	14.13.01.01 proteasomal degradation (ubiquitin/proteasomal pathway)
0	Apc2	16.01 protein binding
0	Apc2	16.19.03 ATP binding
0	Apc2	42.04 cytoskeleton/structural proteins
1	Apc4	10.01.09.05 DNA conformation modification (e.g. chromatin)
1	Apc4	10.03.01.01.11 M phase
1	Apc4	14.07.05 modification by ubiquitination, deubiquitination
1	Apc4	14.10 assembly of protein complexes
1	Apc4	14.13.01.01 proteasomal degradation (ubiquitin/proteasomal pathway)
1	Apc4	16.01 protein binding
1	Apc4	16.19.03 ATP binding
1	Apc4	42.04 cytoskeleton/structural proteins
0	Apc5	10.01.09.05 DNA conformation modification (e.g. chromatin)
0	Apc5	10.03.01.01.11 M phase
0	Apc5	14.07.05 modification by ubiquitination, deubiquitination
0	Apc5	14.10 assembly of protein complexes
0	Apc5	14.13.01.01 proteasomal degradation (ubiquitin/proteasomal pathway)
0	Apc5	16.01 protein binding
0	Apc5	16.19.03 ATP binding
0	Apc5	42.04 cytoskeleton/structural proteins
1	Apc9	10.01.09.05 DNA conformation modification (e.g. chromatin)
1	Apc9	10.03.01.01.11 M phase
1	Apc9	14.07.05 modification by ubiquitination, deubiquitination
1	Apc9	14.10 assembly of protein complexes
1	Apc9	14.13.01.01 proteasomal degradation (ubiquitin/proteasomal pathway)
1	Apc9	16.01 protein binding
1	Apc9	16.19.03 ATP binding
1	Apc9	42.04 cytoskeleton/structural proteins
0	Ape2	01.01 amino acid metabolism
0	Ape2	12 PROTEIN SYNTHESIS
0	Ape2	14.07 protein modification
0	Ape2	14.13.01 cytoplasmic and nuclear protein degradation
1	Apl1	14.04 protein targeting, sorting and translocation
1	Apl1	14.10 assembly of protein complexes
1	Apl1	20.01.10 protein transport
1	Apl1	20.09.07 vesicular transport (Golgi network, etc.)
1	Apl1	20.09.13 vacuolar/lysosomal transport
1	Apl1	20.09.18 cellular import
0	Apl2	14.04 protein targeting, sorting and translocation
0	Apl2	14.10 assembly of protein complexes
0	Apl2	16.01 protein binding
0	Apl2	20.09.07 vesicular transport (Golgi network, etc.)
0	Apl2	20.09.13 vacuolar/lysosomal transport
0	Apl2	20.09.18 cellular import
0	Apl2	42.08 Golgi
1	Apl4	14.04 protein targeting, sorting and translocation
1	Apl4	14.10 assembly of protein complexes
1	Apl4	16.01 protein binding
1	Apl4	20.09.07 vesicular transport (Golgi network, etc.)
1	Apl4	20.09.13 vacuolar/lysosomal transport
1	Apl4	20.09.18 cellular import
1	Apl4	42.08 Golgi
0	Apl5	20.09.07 vesicular transport (Golgi network, etc.)
0	Apl5	20.09.18 cellular import
1	Apl6	20.09.07 vesicular transport (Golgi network, etc.)
1	Apl6	20.09.18 cellular import
0	Apm1	14.04 protein targeting, sorting and translocation
0	Apm1	14.10 assembly of protein complexes
0	Apm1	16.01 protein binding
0	Apm1	20.09.07 vesicular transport (Golgi network, etc.)
0	Apm1	20.09.13 vacuolar/lysosomal transport
0	Apm1	20.09.18 cellular import
0	Apm1	42.08 Golgi
1	Apm2	14.04 protein targeting, sorting and translocation
1	Apm2	14.10 assembly of protein complexes
1	Apm2	16.01 protein binding
1	Apm2	20.09.07 vesicular transport (Golgi network, etc.)
1	Apm2	20.09.13 vacuolar/lysosomal transport
1	Apm2	20.09.18 cellular import
1	Apm2	42.08 Golgi
0	Apm3	20.09.07 vesicular transport (Golgi network, etc.)
0	Apm3	20.09.18 cellular import
1	Apm4	14.04 protein targeting, sorting and translocation
1	Apm4	14.10 assembly of protein complexes
1	Apm4	20.01.10 protein transport
1	Apm4	20.09.07 vesicular transport (Golgi network, etc.)
1	Apm4	20.09.13 vacuolar/lysosomal transport
1	Apm4	20.09.18 cellular import
0	Aps1	14.04 protein targeting, sorting and translocation
0	Aps1	14.10 assembly of protein complexes
0	Aps1	16.01 protein binding
0	Aps1	20.09.07 vesicular transport (Golgi network, etc.)
0	Aps1	20.09.13 vacuolar/lysosomal transport
0	Aps1	20.09.18 cellular import
0	Aps1	42.08 Golgi
1	Arc1	11.06.02 tRNA modification
1	Arc1	12.10 aminoacyl-tRNA-synthetases
1	Arc1	16.03.03 RNA binding
1	Arc1	20.01.21 RNA transport
0	Arc15	10.03.03 cytokinesis (cell division) /septum formation and hydrolysis
0	Arc15	14.10 assembly of protein complexes
0	Arc15	16.01 protein binding
0	Arc15	16.07 structural protein binding
0	Arc15	20.09.14 cytoskeleton-dependent transport
0	Arc15	20.09.18 cellular import
0	Arc15	40.01 cell growth / morphogenesis
0	Arc15	42.04.03 actin cytoskeleton
0	Arc15	43.01.03.05 budding, cell polarity and filament formation
1	Arc18	10.03.03 cytokinesis (cell division) /septum formation and hydrolysis
1	Arc18	14.10 assembly of protein complexes
1	Arc18	16.01 protein binding
1	Arc18	16.07 structural protein binding
1	Arc18	20.09.14 cytoskeleton-dependent transport
1	Arc18	20.09.18 cellular import
1	Arc18	40.01 cell growth / morphogenesis
1	Arc18	42.04.03 actin cytoskeleton
1	Arc18	43.01.03.05 budding, cell polarity and filament formation
0	Arc19	10.03.03 cytokinesis (cell division) /septum formation and hydrolysis
0	Arc19	14.10 assembly of protein complexes
0	Arc19	16.01 protein binding
0	Arc19	16.07 structural protein binding
0	Arc19	20.09.14 cytoskeleton-dependent transport
0	Arc19	20.09.18 cellular import
0	Arc19	40.01 cell growth / morphogenesis
0	Arc19	42.04.03 actin cytoskeleton
0	Arc19	43.01.03.05 budding, cell polarity and filament formation
1	Arc35	10.03.03 cytokinesis (cell division) /septum formation and hydrolysis
1	Arc35	14.10 assembly of protein complexes
1	Arc35	16.01 protein binding
1	Arc35	16.07 structural protein binding
1	Arc35	20.09.14 cytoskeleton-dependent transport
1	Arc35	20.09.18 cellular import
1	Arc35	40.01 cell growth / morphogenesis
1	Arc35	42.04.03 actin cytoskeleton
1	Arc35	43.01.03.05 budding, cell polarity and filament formation
0	Arc40	10.03.03 cytokinesis (cell division) /septum formation and hydrolysis
0	Arc40	14.10 assembly of protein complexes
0	Arc40	16.01 protein binding
0	Arc40	16.07 structural protein binding
0	Arc40	20.09.14 cytoskeleton-dependent transport
0	Arc40	20.09.18 cellular import
0	Arc40	40.01 cell growth / morphogenesis
0	Arc40	42.04.03 actin cytoskeleton
0	Arc40	43.01.03.05 budding, cell polarity and filament formation
1	Arf1	14.10 assembly of protein complexes
1	Arf1	20.09.07.03 ER to Golgi transport
1	Arf1	20.09.07.05 intra Golgi transport
0	Arg1	01.01.03.05.01 biosynthesis of arginine
0	Arg1	01.01.05.03 metabolism of urea (urea cycle)
0	Arg1	01.01.06.01 metabolism of aspartate
0	Arg1	01.02 nitrogen, sulfur and selenium metabolism
0	Arg1	01.20 secondary metabolism
1	Aro1	01.01.09.04 metabolism of phenylalanine
1	Aro1	01.01.09.05 metabolism of tyrosine
1	Aro1	01.01.09.06 metabolism of tryptophan
1	Aro1	01.04 phosphate metabolism
1	Aro1	01.05.11.04 aromate anabolism
1	Aro1	01.20.15 metabolism of derivatives of dehydroquinic acid, shikimic acid and chorismic acid
1	Aro1	16.19.03 ATP binding
1	Aro1	16.21.07 NAD/NADP binding
0	Aro3	01.01.09 metabolism of the cysteine - aromatic group
0	Aro3	01.05.11.04 aromate anabolism
0	Aro3	01.20.15 metabolism of derivatives of dehydroquinic acid, shikimic acid and chorismic acid
1	Arp2	10.03.03 cytokinesis (cell division) /septum formation and hydrolysis
1	Arp2	14.10 assembly of protein complexes
1	Arp2	16.01 protein binding
1	Arp2	16.07 structural protein binding
1	Arp2	20.09.14 cytoskeleton-dependent transport
1	Arp2	20.09.18 cellular import
1	Arp2	40.01 cell growth / morphogenesis
1	Arp2	42.04.03 actin cytoskeleton
1	Arp2	43.01.03.05 budding, cell polarity and filament formation
0	Arp3	10.03.03 cytokinesis (cell division) /septum formation and hydrolysis
0	Arp3	14.10 assembly of protein complexes
0	Arp3	16.01 protein binding
0	Arp3	16.07 structural protein binding
0	Arp3	20.09.14 cytoskeleton-dependent transport
0	Arp3	20.09.18 cellular import
0	Arp3	40.01 cell growth / morphogenesis
0	Arp3	42.04.03 actin cytoskeleton
0	Arp3	43.01.03.05 budding, cell polarity and filament formation
1	Arp4	10.01.09.05 DNA conformation modification (e.g. chromatin)
1	Arp4	11.02.03.04 transcriptional control
1	Arp4	14.07.04 modification by acetylation, deacetylation
1	Arp4	42.10.03 organization of chromosome structure
0	Arp5	01.04 phosphate metabolism
0	Arp5	10.01.05.01 DNA repair
0	Arp5	10.01.09.05 DNA conformation modification (e.g. chromatin)
0	Arp5	11.02.03.01 general transcription activities
0	Arp5	11.02.03.04 transcriptional control
0	Arp5	14.04 protein targeting, sorting and translocation
0	Arp5	16.19.03 ATP binding
0	Arp5	20.09.13 vacuolar/lysosomal transport
0	Arp5	42.10.03 organization of chromosome structure
1	Arp7	10.01.09.05 DNA conformation modification (e.g. chromatin)
1	Arp7	10.03.01 mitotic cell cycle and cell cycle control
1	Arp7	11.02.01 rRNA synthesis
1	Arp7	11.02.03.04 transcriptional control
1	Arp7	16.01 protein binding
1	Arp7	42.10.03 organization of chromosome structure
0	Arp8	01.04 phosphate metabolism
0	Arp8	10.01.05.01 DNA repair
0	Arp8	10.01.09.05 DNA conformation modification (e.g. chromatin)
0	Arp8	11.02.03.01 general transcription activities
0	Arp8	11.02.03.04 transcriptional control
0	Arp8	14.04 protein targeting, sorting and translocation
0	Arp8	16.19.03 ATP binding
0	Arp8	20.09.13 vacuolar/lysosomal transport
0	Arp8	42.10.03 organization of chromosome structure
1	Arp9	01.05.25 regulation of C-compound and carbohydrate metabolism
1	Arp9	10.01.09.05 DNA conformation modification (e.g. chromatin)
1	Arp9	11.02.03.04 transcriptional control
0	Arr4	01.04 phosphate metabolism
0	Arr4	16.19.03 ATP binding
0	Arr4	32.01.05 heat shock response
0	Arr4	32.07 detoxification
0	Arr4	34.11.03 chemoperception and response
0	Arr4	34.11.09 temperature perception and response
1	Arx1	12.01 ribosome biogenesis
0	Asc1	02.16 fermentation
0	Asc1	12.01 ribosome biogenesis
0	Asc1	12.04 translation
1	Asr1	32.01 stress response
0	Atg11	14.04 protein targeting, sorting and translocation
0	Atg11	14.07.11.01 autoproteolytic processing
0	Atg11	14.13 protein/peptide degradation
0	Atg11	18.02.01.01.05 kinase activator
0	Atg11	20.09.13 vacuolar/lysosomal transport
0	Atg11	40.01 cell growth / morphogenesis
0	Atg11	42.04 cytoskeleton/structural proteins
0	Atg11	42.19 peroxisome
0	Atg11	43.01.03.05 budding, cell polarity and filament formation
1	Atg17	14.04 protein targeting, sorting and translocation
1	Atg17	14.07.11.01 autoproteolytic processing
1	Atg17	14.13 protein/peptide degradation
1	Atg17	18.02.01.01.05 kinase activator
1	Atg17	20.09.13 vacuolar/lysosomal transport
1	Atg17	40.01 cell growth / morphogenesis
1	Atg17	42.04 cytoskeleton/structural proteins
1	Atg17	42.19 peroxisome
1	Atg17	43.01.03.05 budding, cell polarity and filament formation
0	Atg20	14.04 protein targeting, sorting and translocation
0	Atg20	14.07.11.01 autoproteolytic processing
0	Atg20	16.09 lipid binding
0	Atg20	20.09.13 vacuolar/lysosomal transport
1	Atg26	01.06 lipid, fatty acid and isoprenoid metabolism
1	Atg26	12.01.01 ribosomal proteins
1	Atg26	42.16 mitochondrion
0	Atg3	14.04 protein targeting, sorting and translocation
0	Atg3	14.07.11.01 autoproteolytic processing
0	Atg3	14.13.04 lysosomal and vacuolar protein degradation
0	Atg3	20.09.13 vacuolar/lysosomal transport
1	Atg9	14.04 protein targeting, sorting and translocation
1	Atg9	14.07.11.01 autoproteolytic processing
1	Atg9	20.03 transport facilities
1	Atg9	20.09.13 vacuolar/lysosomal transport
1	Atg9	42.25 vacuole or lysosome
0	Atp1	02.11 electron transport and membrane-associated energy conservation
0	Atp1	02.13 respiration
0	Atp1	02.45.15 energy generation (e.g. ATP synthase)
0	Atp1	20.01.01.01 cation transport (H+, Na+, K+, Ca2+ , NH4+, etc.)
0	Atp1	20.01.15 electron transport
0	Atp1	20.03.22 transport ATPases
0	Atp1	20.09.04 mitochondrial transport
0	Atp1	34.01.01.03 homeostasis of protons
1	Atp2	02.11 electron transport and membrane-associated energy conservation
1	Atp2	02.13 respiration
1	Atp2	02.45.15 energy generation (e.g. ATP synthase)
1	Atp2	20.01.01.01 cation transport (H+, Na+, K+, Ca2+ , NH4+, etc.)
1	Atp2	20.01.15 electron transport
1	Atp2	20.03.22 transport ATPases
1	Atp2	20.09.04 mitochondrial transport
1	Atp2	34.01.01.03 homeostasis of protons
1	Atp2	40.20 cell aging
0	Atp3	02.11 electron transport and membrane-associated energy conservation
0	Atp3	02.13 respiration
0	Atp3	02.45.15 energy generation (e.g. ATP synthase)
0	Atp3	20.01.01.01 cation transport (H+, Na+, K+, Ca2+ , NH4+, etc.)
0	Atp3	20.01.15 electron transport
0	Atp3	20.03.22 transport ATPases
0	Atp3	20.09.04 mitochondrial transport
0	Atp3	34.01.01.03 homeostasis of protons
1	Bat1	01.01.11.02.01 biosynthesis of isoleucine
1	Bat1	01.01.11.02.02 degradation of isoleucine
1	Bat1	01.01.11.03.01 biosynthesis of valine
1	Bat1	01.01.11.03.02 degradation of valine
1	Bat1	01.01.11.04.01 biosynthesis of leucine
1	Bat1	01.01.11.04.02 degradation of leucine
1	Bat1	10.03.01 mitotic cell cycle and cell cycle control
0	Bat2	01.01.11.02.01 biosynthesis of isoleucine
0	Bat2	01.01.11.02.02 degradation of isoleucine
0	Bat2	01.01.11.03.01 biosynthesis of valine
0	Bat2	01.01.11.03.02 degradation of valine
0	Bat2	01.01.11.04.01 biosynthesis of leucine
0	Bat2	01.01.11.04.02 degradation of leucine
0	Bat2	10.03.01 mitotic cell cycle and cell cycle control
1	Bbc1	16.01 protein binding
1	Bbc1	42.04.03 actin cytoskeleton
0	Bcp1	14.07.09 posttranslational modification of amino acids (e.g. hydroxylation, methylation)
1	Bcy1	01.04 phosphate metabolism
1	Bcy1	01.05.25 regulation of C-compound and carbohydrate metabolism
1	Bcy1	11.02.03.04 transcriptional control
1	Bcy1	14.07.03 modification by phosphorylation, dephosphorylation, autophosphorylation
1	Bcy1	16.19.01 cyclic nucleotide binding (cAMP, cGMP, etc.)
1	Bcy1	18.02.01.02.05 kinase inhibitior
1	Bcy1	30 CELLULAR COMMUNICATION/SIGNAL TRANSDUCTION MECHANISM
1	Bcy1	30.01.05.05.01 small GTPase mediated signal transduction
1	Bcy1	30.01.09.07 cAMP/cGMP mediated signal transduction
1	Bcy1	32.01.05 heat shock response
1	Bcy1	34.11.09 temperature perception and response
1	Bcy1	34.11.12 perception of nutrients and nutritional adaptation
1	Bcy1	40.01 cell growth / morphogenesis
1	Bcy1	42.04 cytoskeleton/structural proteins
1	Bcy1	43.01.03.05 budding, cell polarity and filament formation
1	Bcy1	43.01.03.09 development of asco- basidio- or zygospore
0	Bem2	10.03.01 mitotic cell cycle and cell cycle control
0	Bem2	18.02.01.01.01 GTPase activator (GAP)
0	Bem2	30.01.05.05.01 small GTPase mediated signal transduction
0	Bem2	42.01 cell wall
0	Bem2	42.04.03 actin cytoskeleton
0	Bem2	42.04.05 microtubule cytoskeleton
0	Bem2	42.29 bud / growth tip
0	Bem2	43.01.03.05 budding, cell polarity and filament formation
1	Bet3	01.05.02.07 sugar, glucoside, polyol and carboxylate catabolism
1	Bet3	01.05.03 polysaccharide metabolism
1	Bet3	01.05.25 regulation of C-compound and carbohydrate metabolism
1	Bet3	02.19 metabolism of energy reserves (e.g. glycogen, trehalose)
1	Bet3	10.03.02 meiosis
1	Bet3	20.09.07.03 ER to Golgi transport
1	Bet3	42.01 cell wall
1	Bet3	43.01.03.09 development of asco- basidio- or zygospore
0	Bet5	01.05.02.07 sugar, glucoside, polyol and carboxylate catabolism
0	Bet5	01.05.03 polysaccharide metabolism
0	Bet5	01.05.25 regulation of C-compound and carbohydrate metabolism
0	Bet5	02.19 metabolism of energy reserves (e.g. glycogen, trehalose)
0	Bet5	10.03.02 meiosis
0	Bet5	20.09.07.03 ER to Golgi transport
0	Bet5	42.01 cell wall
0	Bet5	43.01.03.09 development of asco- basidio- or zygospore
1	Bfr2	20.09.07.03 ER to Golgi transport
1	Bfr2	40.01 cell growth / morphogenesis
0	Blm3	11.02.03.04 transcriptional control
0	Blm3	14.07.05 modification by ubiquitination, deubiquitination
0	Blm3	14.13.01 cytoplasmic and nuclear protein degradation
1	Bmh1	02.19 metabolism of energy reserves (e.g. glycogen, trehalose)
1	Bmh1	10.03.01.03 cell cycle checkpoints (checkpoints of morphogenesis, DNA-damage,-replication, mitotic phase and spindle)
1	Bmh1	16.01 protein binding
1	Bmh1	16.03.01 DNA binding
1	Bmh1	30.01 cellular signalling
1	Bmh1	30.01.05.05.01 small GTPase mediated signal transduction
1	Bmh1	40.01 cell growth / morphogenesis
1	Bmh1	43.01.03.05 budding, cell polarity and filament formation
1	Bmh1	43.01.03.09 development of asco- basidio- or zygospore
0	Bmh2	01.05.02.04 sugar, glucoside, polyol and carboxylate anabolism
0	Bmh2	01.05.02.07 sugar, glucoside, polyol and carboxylate catabolism
0	Bmh2	02.19 metabolism of energy reserves (e.g. glycogen, trehalose)
0	Bmh2	10.03.01.03 cell cycle checkpoints (checkpoints of morphogenesis, DNA-damage,-replication, mitotic phase and spindle)
0	Bmh2	16.01 protein binding
0	Bmh2	16.03.01 DNA binding
0	Bmh2	30.01 cellular signalling
0	Bmh2	30.01.05.05.01 small GTPase mediated signal transduction
0	Bmh2	32.01 stress response
0	Bmh2	40.01 cell growth / morphogenesis
0	Bmh2	43.01.03.05 budding, cell polarity and filament formation
0	Bmh2	43.01.03.09 development of asco- basidio- or zygospore
1	Bms1	11.04.01 rRNA processing
1	Bms1	12.01 ribosome biogenesis
1	Bms1	16.19.05 GTP binding
0	Bni1	10.03.03 cytokinesis (cell division) /septum formation and hydrolysis
0	Bni1	10.03.05.01 spindle pole body/centrosome and microtubule cycle
0	Bni1	16.01 protein binding
0	Bni1	16.07 structural protein binding
0	Bni1	20.01.21 RNA transport
0	Bni1	30.01.05.05.01 small GTPase mediated signal transduction
0	Bni1	32.01.03 osmotic and salt stress response
0	Bni1	34.11.03.07 pheromone response, mating-type determination, sex-specific proteins
0	Bni1	40.01 cell growth / morphogenesis
0	Bni1	42.04.03 actin cytoskeleton
0	Bni1	42.29 bud / growth tip
0	Bni1	43.01.03.05 budding, cell polarity and filament formation
1	Boi1	16.09 lipid binding
1	Boi1	30.01.05.05.01 small GTPase mediated signal transduction
1	Boi1	40.01 cell growth / morphogenesis
1	Boi1	42.04 cytoskeleton/structural proteins
1	Boi1	43.01.03.05 budding, cell polarity and filament formation
0	Boi2	10.03.01 mitotic cell cycle and cell cycle control
0	Boi2	10.03.05 cell cycle dependent cytoskeleton reorganization
0	Boi2	16.09 lipid binding
0	Boi2	18.02.03 guanyl-nucleotide exchange factor (GEF)
0	Boi2	18.02.05 regulator of G-protein signalling
0	Boi2	30.01.05.05.01 small GTPase mediated signal transduction
0	Boi2	30.05 transmembrane signal transduction
0	Boi2	34.11.03.07 pheromone response, mating-type determination, sex-specific proteins
0	Boi2	40.01 cell growth / morphogenesis
0	Boi2	40.01.03 directional cell growth (morphogenesis)
0	Boi2	41.01.01 mating (fertilization)
0	Boi2	42.04 cytoskeleton/structural proteins
0	Boi2	42.29 bud / growth tip
0	Boi2	43.01.03.05 budding, cell polarity and filament formation
1	Bre2	10.01.09.05 DNA conformation modification (e.g. chromatin)
1	Bre2	10.03.01 mitotic cell cycle and cell cycle control
1	Bre2	11.02.03.04 transcriptional control
1	Bre2	11.02.03.04.01 transcription activation
1	Bre2	14.07.09 posttranslational modification of amino acids (e.g. hydroxylation, methylation)
1	Bre2	42.01 cell wall
1	Bre2	42.10.03 organization of chromosome structure
1	Bre2	43.01.03.09 development of asco- basidio- or zygospore
0	Bre5	01.01.03.02.01 biosynthesis of glutamate
0	Bre5	01.05 C-compound and carbohydrate metabolism
0	Bre5	02.10 tricarboxylic-acid pathway (citrate cycle, Krebs cycle, TCA cycle)
0	Bre5	14.07.05 modification by ubiquitination, deubiquitination
0	Bre5	16.21.07 NAD/NADP binding
1	Bro1	01.05.25 regulation of C-compound and carbohydrate metabolism
1	Bro1	14.04 protein targeting, sorting and translocation
1	Bro1	14.13.01.01 proteasomal degradation (ubiquitin/proteasomal pathway)
1	Bro1	20.09.13 vacuolar/lysosomal transport
1	Bro1	30 CELLULAR COMMUNICATION/SIGNAL TRANSDUCTION MECHANISM
1	Bro1	32.01 stress response
1	Bro1	34.11.12 perception of nutrients and nutritional adaptation
1	Bro1	43.01.03.09 development of asco- basidio- or zygospore
0	Brr1	11.04.03.01 splicing
0	Brr1	14.10 assembly of protein complexes
0	Brr1	16.03.03 RNA binding
1	Brr2	11.04.03.01 splicing
1	Brr2	16.19.03 ATP binding
0	Brx1	12.01.01 ribosomal proteins
0	Brx1	16.03.03 RNA binding
1	Bud14	40.01 cell growth / morphogenesis
0	Bud2	18.02.01.01.01 GTPase activator (GAP)
0	Bud2	20.01.15 electron transport
0	Bud2	30.01.05.05.01 small GTPase mediated signal transduction
0	Bud2	32.01.01 oxidative stress response
0	Bud2	32.07.07.05 peroxidase reaction
0	Bud2	40.01 cell growth / morphogenesis
0	Bud2	42.04 cytoskeleton/structural proteins
0	Bud2	42.16 mitochondrion
0	Bud2	43.01.03.05 budding, cell polarity and filament formation
1	Bud20	43.01.03.05 budding, cell polarity and filament formation
0	Bud21	11.04.01 rRNA processing
0	Bud21	16.03.03 RNA binding
1	Bud3	10.03.03 cytokinesis (cell division) /septum formation and hydrolysis
1	Bud3	12.01.01 ribosomal proteins
1	Bud3	42.16 mitochondrion
1	Bud3	43.01.03.05 budding, cell polarity and filament formation
0	Bud31	43.01.03.05 budding, cell polarity and filament formation
1	Bud4	01.05.25 regulation of C-compound and carbohydrate metabolism
1	Bud4	10.03.01 mitotic cell cycle and cell cycle control
1	Bud4	10.03.03 cytokinesis (cell division) /septum formation and hydrolysis
1	Bud4	16.09 lipid binding
1	Bud4	16.19.05 GTP binding
1	Bud4	34.11.03.07 pheromone response, mating-type determination, sex-specific proteins
1	Bud4	40.01 cell growth / morphogenesis
1	Bud4	41.01.01 mating (fertilization)
1	Bud4	42.01 cell wall
1	Bud4	42.04 cytoskeleton/structural proteins
1	Bud4	43.01.03.05 budding, cell polarity and filament formation
1	Bud4	43.01.03.09 development of asco- basidio- or zygospore
0	Bud7	01.05 C-compound and carbohydrate metabolism
0	Bud7	01.05.03 polysaccharide metabolism
0	Bud7	01.05.03.03.04 chitin anabolism
0	Bud7	01.05.25 regulation of C-compound and carbohydrate metabolism
0	Bud7	01.25.01 extracellular polysaccharide degradation
0	Bud7	20.09.07 vesicular transport (Golgi network, etc.)
0	Bud7	34.11.03.07 pheromone response, mating-type determination, sex-specific proteins
0	Bud7	41.01.01 mating (fertilization)
0	Bud7	42.01 cell wall
0	Bud7	43.01.03.05 budding, cell polarity and filament formation
0	Bud7	43.01.03.09 development of asco- basidio- or zygospore
1	Bur2	10.03.01.01.11 M phase
1	Bur2	11.02.03.04 transcriptional control
1	Bur2	18.02.01 enzymatic activity regulation / enzyme regulator
0	Bzz1	32.01.03 osmotic and salt stress response
0	Bzz1	34.11.03.13 osmosensing and response
0	Bzz1	42.04.03 actin cytoskeleton
1	Cac2	10.01.03 DNA synthesis and replication
1	Cac2	10.01.05.01 DNA repair
1	Cac2	10.01.09.05 DNA conformation modification (e.g. chromatin)
1	Cac2	10.03.04.01 centromere/kinetochore complex maturation
1	Cac2	14.10 assembly of protein complexes
1	Cac2	18.01.07 regulation by binding / dissociation
1	Cac2	18.02.01.02.05 kinase inhibitior
1	Cac2	18.02.05 regulator of G-protein signalling
1	Cac2	30.01.05.05.01 small GTPase mediated signal transduction
1	Cac2	34.11.12 perception of nutrients and nutritional adaptation
1	Cac2	42.10.03 organization of chromosome structure
0	Caf130	11.02.03.04 transcriptional control
1	Caf40	01.01.13 regulation of amino acid metabolism
1	Caf40	01.03.16.01 RNA degradation
1	Caf40	01.05.25 regulation of C-compound and carbohydrate metabolism
1	Caf40	10.03.01 mitotic cell cycle and cell cycle control
1	Caf40	10.03.01.01.01 G1 phase of mitotic cell cycle
1	Caf40	11.02.03.04 transcriptional control
1	Caf40	11.04 RNA processing
1	Caf40	34.11.03.07 pheromone response, mating-type determination, sex-specific proteins
1	Caf40	43.01.03.05 budding, cell polarity and filament formation
1	Caf40	43.01.03.09 development of asco- basidio- or zygospore
0	Cam1	12.04.02 translation elongation
0	Cam1	12.07 translational control
1	Cap1	16.01 protein binding
1	Cap1	20.09.18.09.01 endocytosis
1	Cap1	32.01.03 osmotic and salt stress response
1	Cap1	34.11.03.07 pheromone response, mating-type determination, sex-specific proteins
1	Cap1	40.01 cell growth / morphogenesis
1	Cap1	42.01 cell wall
1	Cap1	42.04.03 actin cytoskeleton
1	Cap1	43.01.03.05 budding, cell polarity and filament formation
0	Cap2	16.01 protein binding
0	Cap2	20.09.18.09.01 endocytosis
0	Cap2	32.01.03 osmotic and salt stress response
0	Cap2	34.11.03.07 pheromone response, mating-type determination, sex-specific proteins
0	Cap2	40.01 cell growth / morphogenesis
0	Cap2	42.01 cell wall
0	Cap2	42.04.03 actin cytoskeleton
0	Cap2	43.01.03.05 budding, cell polarity and filament formation
1	Cbc2	10.03.01 mitotic cell cycle and cell cycle control
1	Cbc2	11.04.03.01 splicing
0	Cbf5	01.03.04 pyrimidine nucleotide/nucleoside/nucleobase metabolism
0	Cbf5	01.03.10 metabolism of cyclic and unusual nucleotides
0	Cbf5	10.03.01 mitotic cell cycle and cell cycle control
0	Cbf5	11.04.01 rRNA processing
0	Cbf5	11.06.01 rRNA modification
0	Cbf5	40.01 cell growth / morphogenesis
0	Cbf5	42.04 cytoskeleton/structural proteins
1	Ccp1	20.01.15 electron transport
1	Ccp1	32.01.01 oxidative stress response
1	Ccp1	32.07.07.05 peroxidase reaction
1	Ccp1	42.16 mitochondrion
0	Ccr4	01.01.13 regulation of amino acid metabolism
0	Ccr4	01.03.16.01 RNA degradation
0	Ccr4	01.05.25 regulation of C-compound and carbohydrate metabolism
0	Ccr4	10.03.01 mitotic cell cycle and cell cycle control
0	Ccr4	10.03.01.01.01 G1 phase of mitotic cell cycle
0	Ccr4	11.02.03.04 transcriptional control
0	Ccr4	11.04 RNA processing
0	Ccr4	34.11.03.07 pheromone response, mating-type determination, sex-specific proteins
0	Ccr4	43.01.03.05 budding, cell polarity and filament formation
0	Ccr4	43.01.03.09 development of asco- basidio- or zygospore
1	Cct2	11.02.03.04 transcriptional control
1	Cct2	14.01 protein folding and stabilization
1	Cct2	16.01 protein binding
1	Cct2	18.02.01.02.01 GTPase inhibitor (GIP)
1	Cct2	32.01.07 unfolded protein response (e.g. ER quality control)
1	Cct2	34.11.03.07 pheromone response, mating-type determination, sex-specific proteins
1	Cct2	42.04 cytoskeleton/structural proteins
0	Cct4	14.01 protein folding and stabilization
0	Cct4	16.01 protein binding
0	Cct4	32.01.07 unfolded protein response (e.g. ER quality control)
0	Cct4	42.04 cytoskeleton/structural proteins
1	Cct5	14.01 protein folding and stabilization
1	Cct5	16.01 protein binding
1	Cct5	32.01.07 unfolded protein response (e.g. ER quality control)
1	Cct5	42.04 cytoskeleton/structural proteins
0	Cct6	14.01 protein folding and stabilization
0	Cct6	16.01 protein binding
0	Cct6	32.01.07 unfolded protein response (e.g. ER quality control)
0	Cct6	42.04 cytoskeleton/structural proteins
1	Cct7	11.02.03.04 transcriptional control
1	Cct7	14.01 protein folding and stabilization
1	Cct7	16.01 protein binding
1	Cct7	18.02.01.02.01 GTPase inhibitor (GIP)
1	Cct7	32.01.07 unfolded protein response (e.g. ER quality control)
1	Cct7	34.11.03.07 pheromone response, mating-type determination, sex-specific proteins
1	Cct7	42.04 cytoskeleton/structural proteins
0	Cct8	14.01 protein folding and stabilization
0	Cct8	16.01 protein binding
0	Cct8	32.01.07 unfolded protein response (e.g. ER quality control)
0	Cct8	42.04 cytoskeleton/structural proteins
1	Cdc10	01.05.25 regulation of C-compound and carbohydrate metabolism
1	Cdc10	10.03.01 mitotic cell cycle and cell cycle control
1	Cdc10	10.03.03 cytokinesis (cell division) /septum formation and hydrolysis
1	Cdc10	16.09 lipid binding
1	Cdc10	34.11.03.07 pheromone response, mating-type determination, sex-specific proteins
1	Cdc10	40.01 cell growth / morphogenesis
1	Cdc10	41.01.01 mating (fertilization)
1	Cdc10	42.01 cell wall
1	Cdc10	42.04 cytoskeleton/structural proteins
1	Cdc10	43.01.03.05 budding, cell polarity and filament formation
1	Cdc10	43.01.03.09 development of asco- basidio- or zygospore
0	Cdc11	01.05.25 regulation of C-compound and carbohydrate metabolism
0	Cdc11	10.03.01 mitotic cell cycle and cell cycle control
0	Cdc11	10.03.03 cytokinesis (cell division) /septum formation and hydrolysis
0	Cdc11	16.09 lipid binding
0	Cdc11	34.11.03.07 pheromone response, mating-type determination, sex-specific proteins
0	Cdc11	40.01 cell growth / morphogenesis
0	Cdc11	41.01.01 mating (fertilization)
0	Cdc11	42.01 cell wall
0	Cdc11	42.04 cytoskeleton/structural proteins
0	Cdc11	43.01.03.05 budding, cell polarity and filament formation
0	Cdc11	43.01.03.09 development of asco- basidio- or zygospore
1	Cdc12	01.05.25 regulation of C-compound and carbohydrate metabolism
1	Cdc12	10.03.01 mitotic cell cycle and cell cycle control
1	Cdc12	10.03.03 cytokinesis (cell division) /septum formation and hydrolysis
1	Cdc12	16.09 lipid binding
1	Cdc12	34.11.03.07 pheromone response, mating-type determination, sex-specific proteins
1	Cdc12	40.01 cell growth / morphogenesis
1	Cdc12	41.01.01 mating (fertilization)
1	Cdc12	42.01 cell wall
1	Cdc12	42.04 cytoskeleton/structural proteins
1	Cdc12	43.01.03.05 budding, cell polarity and filament formation
1	Cdc12	43.01.03.09 development of asco- basidio- or zygospore
0	Cdc123	10.03.01 mitotic cell cycle and cell cycle control
1	Cdc14	01.04 phosphate metabolism
1	Cdc14	10.01.03 DNA synthesis and replication
1	Cdc14	10.03.01 mitotic cell cycle and cell cycle control
1	Cdc14	14.07.03 modification by phosphorylation, dephosphorylation, autophosphorylation
0	Cdc16	10.01.09.05 DNA conformation modification (e.g. chromatin)
0	Cdc16	10.03.01.01.11 M phase
0	Cdc16	14.07.05 modification by ubiquitination, deubiquitination
0	Cdc16	14.10 assembly of protein complexes
0	Cdc16	14.13.01.01 proteasomal degradation (ubiquitin/proteasomal pathway)
0	Cdc16	16.01 protein binding
0	Cdc16	16.19.03 ATP binding
0	Cdc16	42.04 cytoskeleton/structural proteins
1	Cdc19	01.03 nucleotide/nucleoside/nucleobase metabolism
1	Cdc19	01.04 phosphate metabolism
1	Cdc19	01.05.02.07 sugar, glucoside, polyol and carboxylate catabolism
1	Cdc19	02.01 glycolysis and gluconeogenesis
0	Cdc2	10.01.03.05 extension/ polymerization activity
0	Cdc2	10.01.05.01 DNA repair
1	Cdc23	10.01.09.05 DNA conformation modification (e.g. chromatin)
1	Cdc23	10.03.01.01.11 M phase
1	Cdc23	14.07.05 modification by ubiquitination, deubiquitination
1	Cdc23	14.10 assembly of protein complexes
1	Cdc23	14.13.01.01 proteasomal degradation (ubiquitin/proteasomal pathway)
1	Cdc23	16.01 protein binding
1	Cdc23	16.19.03 ATP binding
1	Cdc23	42.04 cytoskeleton/structural proteins
0	Cdc24	10.03.01 mitotic cell cycle and cell cycle control
0	Cdc24	10.03.05 cell cycle dependent cytoskeleton reorganization
0	Cdc24	16.09 lipid binding
0	Cdc24	18.02.03 guanyl-nucleotide exchange factor (GEF)
0	Cdc24	18.02.05 regulator of G-protein signalling
0	Cdc24	30.01.05.05.01 small GTPase mediated signal transduction
0	Cdc24	30.05 transmembrane signal transduction
0	Cdc24	34.11.03.07 pheromone response, mating-type determination, sex-specific proteins
0	Cdc24	40.01 cell growth / morphogenesis
0	Cdc24	40.01.03 directional cell growth (morphogenesis)
0	Cdc24	41.01.01 mating (fertilization)
0	Cdc24	42.04 cytoskeleton/structural proteins
0	Cdc24	42.29 bud / growth tip
0	Cdc24	43.01.03.05 budding, cell polarity and filament formation
1	Cdc25	01.02.07 regulation of nitrogen, sulfur and selenium metabolism
1	Cdc25	01.03.13 regulation of nucleotide/nucleoside/nucleobase metabolism
1	Cdc25	01.04 phosphate metabolism
1	Cdc25	01.05.25 regulation of C-compound and carbohydrate metabolism
1	Cdc25	10.03.01.01.01 G1 phase of mitotic cell cycle
1	Cdc25	10.03.01.01.03 G1/S transition of mitotic cell cycle
1	Cdc25	10.03.02 meiosis
1	Cdc25	14.07.03 modification by phosphorylation, dephosphorylation, autophosphorylation
1	Cdc25	18.02.03 guanyl-nucleotide exchange factor (GEF)
1	Cdc25	18.02.05 regulator of G-protein signalling
1	Cdc25	30.01.05.01 protein kinase
1	Cdc25	30.01.05.05.01 small GTPase mediated signal transduction
1	Cdc25	34.01 homeostasis
1	Cdc25	34.01.01.01 homeostasis of metal ions (Na, K, Ca etc.)
1	Cdc25	34.11.12 perception of nutrients and nutritional adaptation
1	Cdc25	43.01.03.05 budding, cell polarity and filament formation
0	Cdc27	10.01.09.05 DNA conformation modification (e.g. chromatin)
0	Cdc27	10.03.01.01.11 M phase
0	Cdc27	14.07.05 modification by ubiquitination, deubiquitination
0	Cdc27	14.10 assembly of protein complexes
0	Cdc27	14.13.01.01 proteasomal degradation (ubiquitin/proteasomal pathway)
0	Cdc27	16.01 protein binding
0	Cdc27	16.19.03 ATP binding
0	Cdc27	42.04 cytoskeleton/structural proteins
1	Cdc28	01.04 phosphate metabolism
1	Cdc28	10.01.03 DNA synthesis and replication
1	Cdc28	10.03.01 mitotic cell cycle and cell cycle control
1	Cdc28	10.03.01.01.03 G1/S transition of mitotic cell cycle
1	Cdc28	10.03.01.01.05 S phase of mitotic cell cycle
1	Cdc28	10.03.01.01.09 G2/M transition of mitotic cell cycle
1	Cdc28	10.03.02 meiosis
1	Cdc28	14.07.03 modification by phosphorylation, dephosphorylation, autophosphorylation
1	Cdc28	16.01 protein binding
1	Cdc28	18.02.01 enzymatic activity regulation / enzyme regulator
1	Cdc28	18.02.01.01.05 kinase activator
1	Cdc28	18.02.01.02.05 kinase inhibitior
1	Cdc28	40.01 cell growth / morphogenesis
1	Cdc28	43.01.03.05 budding, cell polarity and filament formation
0	Cdc3	01.05.25 regulation of C-compound and carbohydrate metabolism
0	Cdc3	10.03.01 mitotic cell cycle and cell cycle control
0	Cdc3	10.03.03 cytokinesis (cell division) /septum formation and hydrolysis
0	Cdc3	16.09 lipid binding
0	Cdc3	34.11.03.07 pheromone response, mating-type determination, sex-specific proteins
0	Cdc3	40.01 cell growth / morphogenesis
0	Cdc3	41.01.01 mating (fertilization)
0	Cdc3	42.01 cell wall
0	Cdc3	42.04 cytoskeleton/structural proteins
0	Cdc3	43.01.03.05 budding, cell polarity and filament formation
0	Cdc3	43.01.03.09 development of asco- basidio- or zygospore
1	Cdc33	10.03.01 mitotic cell cycle and cell cycle control
1	Cdc33	12.04.01 translation initiation
1	Cdc33	43.01.03.09 development of asco- basidio- or zygospore
0	Cdc36	01.03.16.01 RNA degradation
0	Cdc36	10.03.01 mitotic cell cycle and cell cycle control
0	Cdc36	11.02.03.04 transcriptional control
0	Cdc36	11.04 RNA processing
0	Cdc36	34.11.03.07 pheromone response, mating-type determination, sex-specific proteins
1	Cdc37	10.03.01 mitotic cell cycle and cell cycle control
1	Cdc37	10.03.05.01 spindle pole body/centrosome and microtubule cycle
1	Cdc37	14.01 protein folding and stabilization
1	Cdc37	16.01 protein binding
1	Cdc37	30 CELLULAR COMMUNICATION/SIGNAL TRANSDUCTION MECHANISM
1	Cdc37	32.01.07 unfolded protein response (e.g. ER quality control)
1	Cdc37	42.04.05 microtubule cytoskeleton
0	Cdc39	01.01.13 regulation of amino acid metabolism
0	Cdc39	01.03.16.01 RNA degradation
0	Cdc39	01.05.25 regulation of C-compound and carbohydrate metabolism
0	Cdc39	10.03.01 mitotic cell cycle and cell cycle control
0	Cdc39	10.03.01.01.01 G1 phase of mitotic cell cycle
0	Cdc39	11.02.03.04 transcriptional control
0	Cdc39	11.04 RNA processing
0	Cdc39	34.11.03.07 pheromone response, mating-type determination, sex-specific proteins
0	Cdc39	43.01.03.05 budding, cell polarity and filament formation
0	Cdc39	43.01.03.09 development of asco- basidio- or zygospore
1	Cdc40	10.01.03 DNA synthesis and replication
1	Cdc40	10.03.01.01.05 S phase of mitotic cell cycle
1	Cdc40	10.03.05.01 spindle pole body/centrosome and microtubule cycle
1	Cdc40	11.04.03.01 splicing
1	Cdc40	16.19 nucleotide/nucleoside/nucleobase binding
0	Cdc46	10.01.02 DNA topology
0	Cdc46	10.01.03.03 ori recognition and priming complex formation
0	Cdc46	10.01.09.05 DNA conformation modification (e.g. chromatin)
0	Cdc46	10.03.01 mitotic cell cycle and cell cycle control
0	Cdc46	16.19.03 ATP binding
1	Cdc47	10.01.02 DNA topology
1	Cdc47	10.01.03.03 ori recognition and priming complex formation
1	Cdc47	10.03.01 mitotic cell cycle and cell cycle control
1	Cdc47	16.19.03 ATP binding
0	Cdc48	01.04 phosphate metabolism
0	Cdc48	10.03.01 mitotic cell cycle and cell cycle control
0	Cdc48	11.04.03 mRNA processing (splicing, 5'-, 3'-end processing)
0	Cdc48	14.04 protein targeting, sorting and translocation
0	Cdc48	14.13.01.01 proteasomal degradation (ubiquitin/proteasomal pathway)
0	Cdc48	16.01 protein binding
0	Cdc48	16.19.03 ATP binding
0	Cdc48	20.01.10 protein transport
0	Cdc48	20.09.01 nuclear transport
0	Cdc48	20.09.07.27 vesicle fusion
0	Cdc48	40.10.02 apoptosis (type I programmed cell death)
1	Cdc55	01.04 phosphate metabolism
1	Cdc55	10.03.01.03 cell cycle checkpoints (checkpoints of morphogenesis, DNA-damage,-replication, mitotic phase and spindle)
1	Cdc55	10.03.03 cytokinesis (cell division) /septum formation and hydrolysis
1	Cdc55	12 PROTEIN SYNTHESIS
1	Cdc55	14.07.03 modification by phosphorylation, dephosphorylation, autophosphorylation
1	Cdc55	32.01 stress response
1	Cdc55	40.01 cell growth / morphogenesis
1	Cdc55	42.04.03 actin cytoskeleton
1	Cdc55	42.29 bud / growth tip
1	Cdc55	43.01.03.05 budding, cell polarity and filament formation
0	Cdc6	01.04 phosphate metabolism
0	Cdc6	10.01.03.03 ori recognition and priming complex formation
0	Cdc6	10.03.01 mitotic cell cycle and cell cycle control
0	Cdc6	16.01 protein binding
0	Cdc6	16.03.01 DNA binding
0	Cdc6	16.19.03 ATP binding
0	Cdc6	18.02.01 enzymatic activity regulation / enzyme regulator
0	Cdc6	42.02 eukaryotic plasma membrane
1	Cdc60	12.10 aminoacyl-tRNA-synthetases
0	Cdc73	11.02.03.01.04 transcription elongation
0	Cdc73	11.02.03.04 transcriptional control
1	Cef1	10.03.01 mitotic cell cycle and cell cycle control
1	Cef1	11.04.03.01 splicing
0	Ceg1	01.04 phosphate metabolism
0	Ceg1	11.04.03.03 5'-end processing
0	Ceg1	14.04 protein targeting, sorting and translocation
0	Ceg1	14.07 protein modification
1	Cet1	01.04 phosphate metabolism
1	Cet1	11.04.03.03 5'-end processing
1	Cet1	14.04 protein targeting, sorting and translocation
1	Cet1	14.07 protein modification
0	Cft1	01.04 phosphate metabolism
0	Cft1	11.02.03.01.01 transcription initiation
0	Cft1	11.02.03.01.07 transcription termination
0	Cft1	11.02.03.04 transcriptional control
0	Cft1	11.04.01 rRNA processing
0	Cft1	11.04.02 tRNA processing
0	Cft1	11.04.03 mRNA processing (splicing, 5'-, 3'-end processing)
0	Cft1	11.04.03.01 splicing
0	Cft1	11.04.03.03 5'-end processing
0	Cft1	11.04.03.05 3'-end processing
0	Cft1	14.07.03 modification by phosphorylation, dephosphorylation, autophosphorylation
0	Cft1	16.03.03 RNA binding
0	Cft1	18.01.01 regulation by modification
0	Cft1	18.02.01 enzymatic activity regulation / enzyme regulator
0	Cft1	30.01.05.01 protein kinase
1	Cft2	01.04 phosphate metabolism
1	Cft2	11.02.03.01.01 transcription initiation
1	Cft2	11.02.03.01.07 transcription termination
1	Cft2	11.02.03.04 transcriptional control
1	Cft2	11.04.01 rRNA processing
1	Cft2	11.04.02 tRNA processing
1	Cft2	11.04.03 mRNA processing (splicing, 5'-, 3'-end processing)
1	Cft2	11.04.03.01 splicing
1	Cft2	11.04.03.03 5'-end processing
1	Cft2	11.04.03.05 3'-end processing
1	Cft2	14.07.03 modification by phosphorylation, dephosphorylation, autophosphorylation
1	Cft2	16.03.03 RNA binding
1	Cft2	18.01.01 regulation by modification
1	Cft2	18.02.01 enzymatic activity regulation / enzyme regulator
1	Cft2	30.01.05.01 protein kinase
0	Chc1	14.04 protein targeting, sorting and translocation
0	Chc1	16.07 structural protein binding
0	Chc1	20.09.13 vacuolar/lysosomal transport
0	Chc1	20.09.18 cellular import
1	Chd1	01.04 phosphate metabolism
1	Chd1	10.01.09.05 DNA conformation modification (e.g. chromatin)
1	Chd1	11.02.03.01.04 transcription elongation
1	Chd1	11.02.03.04 transcriptional control
1	Chd1	16.19.03 ATP binding
0	Chl4	10.03.01.01 mitotic cell cycle
0	Chl4	10.03.04.05 chromosome segregation/division
0	Chl4	16.01 protein binding
0	Chl4	16.03.01 DNA binding
0	Chl4	42.10.03 organization of chromosome structure
1	Chs1	01.05.03 polysaccharide metabolism
1	Chs1	10.03.03 cytokinesis (cell division) /septum formation and hydrolysis
1	Chs1	34.11.03.07 pheromone response, mating-type determination, sex-specific proteins
1	Chs1	43.01.03.05 budding, cell polarity and filament formation
1	Chs1	43.01.03.09 development of asco- basidio- or zygospore
0	Chs5	01.05 C-compound and carbohydrate metabolism
0	Chs5	01.05.03 polysaccharide metabolism
0	Chs5	01.05.03.03.04 chitin anabolism
0	Chs5	01.05.25 regulation of C-compound and carbohydrate metabolism
0	Chs5	01.25.01 extracellular polysaccharide degradation
0	Chs5	20.09.07 vesicular transport (Golgi network, etc.)
0	Chs5	34.11.03.07 pheromone response, mating-type determination, sex-specific proteins
0	Chs5	41.01.01 mating (fertilization)
0	Chs5	42.01 cell wall
0	Chs5	43.01.03.05 budding, cell polarity and filament formation
0	Chs5	43.01.03.09 development of asco- basidio- or zygospore
1	Chs6	01.05 C-compound and carbohydrate metabolism
1	Chs6	01.05.03 polysaccharide metabolism
1	Chs6	01.05.03.03.04 chitin anabolism
1	Chs6	01.05.25 regulation of C-compound and carbohydrate metabolism
1	Chs6	01.25.01 extracellular polysaccharide degradation
1	Chs6	20.09.07 vesicular transport (Golgi network, etc.)
1	Chs6	34.11.03.07 pheromone response, mating-type determination, sex-specific proteins
1	Chs6	41.01.01 mating (fertilization)
1	Chs6	42.01 cell wall
1	Chs6	43.01.03.05 budding, cell polarity and filament formation
1	Chs6	43.01.03.09 development of asco- basidio- or zygospore
0	Cic1	14.13 protein/peptide degradation
0	Cic1	16.01 protein binding
1	Cin1	10.03.01 mitotic cell cycle and cell cycle control
1	Cin1	14.01 protein folding and stabilization
1	Cin1	16.01 protein binding
0	Cka1	01.04 phosphate metabolism
0	Cka1	10.01.03 DNA synthesis and replication
0	Cka1	10.01.05 DNA recombination and DNA repair
0	Cka1	10.01.09.05 DNA conformation modification (e.g. chromatin)
0	Cka1	10.03.01 mitotic cell cycle and cell cycle control
0	Cka1	10.03.01.01.03 G1/S transition of mitotic cell cycle
0	Cka1	10.03.01.01.09 G2/M transition of mitotic cell cycle
0	Cka1	10.03.04.05 chromosome segregation/division
0	Cka1	11.02.01 rRNA synthesis
0	Cka1	11.02.02 tRNA synthesis
0	Cka1	11.02.03 mRNA synthesis
0	Cka1	11.02.03.01.04 transcription elongation
0	Cka1	11.02.03.04 transcriptional control
0	Cka1	14.07.03 modification by phosphorylation, dephosphorylation, autophosphorylation
0	Cka1	14.13.01.01 proteasomal degradation (ubiquitin/proteasomal pathway)
0	Cka1	16.03.01 DNA binding
0	Cka1	32.01.09 DNA damage response
0	Cka1	34.01 homeostasis
0	Cka1	34.07.01 cell-cell adhesion
0	Cka1	40.01 cell growth / morphogenesis
0	Cka1	42.04 cytoskeleton/structural proteins
0	Cka1	43.01.03.05 budding, cell polarity and filament formation
1	Cka2	01.04 phosphate metabolism
1	Cka2	10.01.03 DNA synthesis and replication
1	Cka2	10.01.05 DNA recombination and DNA repair
1	Cka2	10.01.09.05 DNA conformation modification (e.g. chromatin)
1	Cka2	10.03.01 mitotic cell cycle and cell cycle control
1	Cka2	10.03.01.01.03 G1/S transition of mitotic cell cycle
1	Cka2	10.03.01.01.09 G2/M transition of mitotic cell cycle
1	Cka2	10.03.04.05 chromosome segregation/division
1	Cka2	11.02.01 rRNA synthesis
1	Cka2	11.02.02 tRNA synthesis
1	Cka2	11.02.03 mRNA synthesis
1	Cka2	11.02.03.01.04 transcription elongation
1	Cka2	11.02.03.04 transcriptional control
1	Cka2	14.07.03 modification by phosphorylation, dephosphorylation, autophosphorylation
1	Cka2	14.13.01.01 proteasomal degradation (ubiquitin/proteasomal pathway)
1	Cka2	16.03.01 DNA binding
1	Cka2	32.01.09 DNA damage response
1	Cka2	34.01 homeostasis
1	Cka2	34.07.01 cell-cell adhesion
1	Cka2	40.01 cell growth / morphogenesis
1	Cka2	42.04 cytoskeleton/structural proteins
1	Cka2	43.01.03.05 budding, cell polarity and filament formation
0	Ckb1	01.04 phosphate metabolism
0	Ckb1	10.01.03 DNA synthesis and replication
0	Ckb1	10.01.05 DNA recombination and DNA repair
0	Ckb1	10.01.09.05 DNA conformation modification (e.g. chromatin)
0	Ckb1	10.03.01 mitotic cell cycle and cell cycle control
0	Ckb1	10.03.01.01.03 G1/S transition of mitotic cell cycle
0	Ckb1	10.03.01.01.09 G2/M transition of mitotic cell cycle
0	Ckb1	10.03.04.05 chromosome segregation/division
0	Ckb1	11.02.01 rRNA synthesis
0	Ckb1	11.02.02 tRNA synthesis
0	Ckb1	11.02.03 mRNA synthesis
0	Ckb1	11.02.03.01.04 transcription elongation
0	Ckb1	11.02.03.04 transcriptional control
0	Ckb1	14.07.03 modification by phosphorylation, dephosphorylation, autophosphorylation
0	Ckb1	14.13.01.01 proteasomal degradation (ubiquitin/proteasomal pathway)
0	Ckb1	16.03.01 DNA binding
0	Ckb1	32.01.09 DNA damage response
0	Ckb1	34.01 homeostasis
0	Ckb1	34.07.01 cell-cell adhesion
0	Ckb1	40.01 cell growth / morphogenesis
0	Ckb1	42.04 cytoskeleton/structural proteins
0	Ckb1	43.01.03.05 budding, cell polarity and filament formation
1	Ckb2	01.04 phosphate metabolism
1	Ckb2	10.01.03 DNA synthesis and replication
1	Ckb2	10.01.05 DNA recombination and DNA repair
1	Ckb2	10.01.09.05 DNA conformation modification (e.g. chromatin)
1	Ckb2	10.03.01 mitotic cell cycle and cell cycle control
1	Ckb2	10.03.01.01.03 G1/S transition of mitotic cell cycle
1	Ckb2	10.03.01.01.09 G2/M transition of mitotic cell cycle
1	Ckb2	10.03.04.05 chromosome segregation/division
1	Ckb2	11.02.01 rRNA synthesis
1	Ckb2	11.02.02 tRNA synthesis
1	Ckb2	11.02.03 mRNA synthesis
1	Ckb2	11.02.03.01.04 transcription elongation
1	Ckb2	11.02.03.04 transcriptional control
1	Ckb2	14.07.03 modification by phosphorylation, dephosphorylation, autophosphorylation
1	Ckb2	14.13.01.01 proteasomal degradation (ubiquitin/proteasomal pathway)
1	Ckb2	16.03.01 DNA binding
1	Ckb2	32.01.09 DNA damage response
1	Ckb2	34.01 homeostasis
1	Ckb2	34.07.01 cell-cell adhesion
1	Ckb2	43.01.03.05 budding, cell polarity and filament formation
0	Cks1	01.04 phosphate metabolism
0	Cks1	10.01.03 DNA synthesis and replication
0	Cks1	10.03.01 mitotic cell cycle and cell cycle control
0	Cks1	10.03.01.01.03 G1/S transition of mitotic cell cycle
0	Cks1	10.03.01.01.05 S phase of mitotic cell cycle
0	Cks1	10.03.01.01.09 G2/M transition of mitotic cell cycle
0	Cks1	10.03.02 meiosis
0	Cks1	14.07.03 modification by phosphorylation, dephosphorylation, autophosphorylation
0	Cks1	16.01 protein binding
0	Cks1	18.02.01 enzymatic activity regulation / enzyme regulator
0	Cks1	18.02.01.01.05 kinase activator
0	Cks1	18.02.01.02.05 kinase inhibitior
0	Cks1	40.01 cell growth / morphogenesis
0	Cks1	43.01.03.05 budding, cell polarity and filament formation
1	Clb3	10.03.01.01.05 S phase of mitotic cell cycle
1	Clb3	10.03.01.01.09 G2/M transition of mitotic cell cycle
1	Clb3	18.02.01 enzymatic activity regulation / enzyme regulator
0	Clc1	16.07 structural protein binding
0	Clc1	20.09.07 vesicular transport (Golgi network, etc.)
0	Clc1	20.09.13 vacuolar/lysosomal transport
0	Clc1	20.09.18 cellular import
0	Clc1	40.01 cell growth / morphogenesis
1	Clf1	10.01.03 DNA synthesis and replication
1	Clf1	10.03.01 mitotic cell cycle and cell cycle control
1	Clf1	11.04.03.01 splicing
0	Cln1	10.03.01 mitotic cell cycle and cell cycle control
0	Cln1	18.02.01 enzymatic activity regulation / enzyme regulator
1	Cln2	01.04 phosphate metabolism
1	Cln2	10.01.03 DNA synthesis and replication
1	Cln2	10.03.01 mitotic cell cycle and cell cycle control
1	Cln2	10.03.01.01 mitotic cell cycle
1	Cln2	10.03.01.01.03 G1/S transition of mitotic cell cycle
1	Cln2	10.03.01.01.05 S phase of mitotic cell cycle
1	Cln2	10.03.01.01.09 G2/M transition of mitotic cell cycle
1	Cln2	10.03.02 meiosis
1	Cln2	14.07.03 modification by phosphorylation, dephosphorylation, autophosphorylation
1	Cln2	16.01 protein binding
1	Cln2	18.02.01 enzymatic activity regulation / enzyme regulator
1	Cln2	18.02.01.01.05 kinase activator
1	Cln2	18.02.01.02.05 kinase inhibitior
1	Cln2	34.11.03.07 pheromone response, mating-type determination, sex-specific proteins
1	Cln2	40.01 cell growth / morphogenesis
1	Cln2	42.04 cytoskeleton/structural proteins
1	Cln2	43.01.03.05 budding, cell polarity and filament formation
0	Clp1	11.04.03.01 splicing
0	Clp1	11.04.03.05 3'-end processing
0	Clp1	16.03.03 RNA binding
1	Clu1	12.04.01 translation initiation
1	Clu1	42.16 mitochondrion
0	Cmd1	10.03.01.01.11 M phase
0	Cmd1	10.03.04.07 nuclear division
0	Cmd1	16.17.01 calcium binding
0	Cmd1	20.09.18 cellular import
0	Cmd1	34.11.03.07 pheromone response, mating-type determination, sex-specific proteins
0	Cmd1	40.01.03 directional cell growth (morphogenesis)
0	Cmd1	42.04 cytoskeleton/structural proteins
0	Cmd1	43.01.03.05 budding, cell polarity and filament formation
1	Cog1	16.01 protein binding
1	Cog1	20.01.10 protein transport
1	Cog1	20.09.07.03 ER to Golgi transport
1	Cog1	20.09.07.05 intra Golgi transport
1	Cog1	20.09.07.29 vesicle recycling
0	Cog2	16.01 protein binding
0	Cog2	20.01.10 protein transport
0	Cog2	20.09.07.03 ER to Golgi transport
0	Cog2	20.09.07.05 intra Golgi transport
0	Cog2	20.09.07.29 vesicle recycling
1	Cog3	16.01 protein binding
1	Cog3	20.01.10 protein transport
1	Cog3	20.09.07.03 ER to Golgi transport
1	Cog3	20.09.07.05 intra Golgi transport
1	Cog3	20.09.07.29 vesicle recycling
0	Cog4	16.01 protein binding
0	Cog4	20.01.10 protein transport
0	Cog4	20.09.07.03 ER to Golgi transport
0	Cog4	20.09.07.05 intra Golgi transport
0	Cog4	20.09.07.29 vesicle recycling
1	Cog5	16.01 protein binding
1	Cog5	20.01.10 protein transport
1	Cog5	20.09.07.03 ER to Golgi transport
1	Cog5	20.09.07.05 intra Golgi transport
1	Cog5	20.09.07.29 vesicle recycling
0	Cog6	16.01 protein binding
0	Cog6	20.01.10 protein transport
0	Cog6	20.09.07.03 ER to Golgi transport
0	Cog6	20.09.07.05 intra Golgi transport
0	Cog6	20.09.07.29 vesicle recycling
1	Cog7	16.01 protein binding
1	Cog7	20.01.10 protein transport
1	Cog7	20.09.07.03 ER to Golgi transport
1	Cog7	20.09.07.05 intra Golgi transport
1	Cog7	20.09.07.29 vesicle recycling
0	Cog8	16.01 protein binding
0	Cog8	20.01.10 protein transport
0	Cog8	20.09.07.03 ER to Golgi transport
0	Cog8	20.09.07.05 intra Golgi transport
0	Cog8	20.09.07.29 vesicle recycling
1	Cop1	01.06.02.01 phospholipid metabolism
1	Cop1	20.03 transport facilities
1	Cop1	20.09.07.03 ER to Golgi transport
0	Cor1	02.11 electron transport and membrane-associated energy conservation
0	Cor1	02.13.03 aerobic respiration
0	Cor1	14.10 assembly of protein complexes
1	Cpa1	01.01.03.01.02 degradation of glutamine
1	Cpa1	01.01.03.05.01 biosynthesis of arginine
0	Cpa2	01.01.03.01.02 degradation of glutamine
0	Cpa2	01.01.03.05.01 biosynthesis of arginine
1	Cpr1	10.01.09.05 DNA conformation modification (e.g. chromatin)
1	Cpr1	10.03.02 meiosis
1	Cpr1	11.02.03.04 transcriptional control
1	Cpr1	14.01 protein folding and stabilization
1	Cpr1	14.07.04 modification by acetylation, deacetylation
1	Cpr1	32.01 stress response
0	Crm1	12.01 ribosome biogenesis
0	Crm1	14.04 protein targeting, sorting and translocation
0	Crm1	20.01.10 protein transport
0	Crm1	20.01.21 RNA transport
0	Crm1	20.09.01 nuclear transport
1	Crn1	16.01 protein binding
1	Crn1	16.06 motor protein binding
1	Crn1	40.01 cell growth / morphogenesis
1	Crn1	42.04.03 actin cytoskeleton
1	Crn1	42.04.05 microtubule cytoskeleton
1	Crn1	43.01.03.05 budding, cell polarity and filament formation
0	Cse1	14.04 protein targeting, sorting and translocation
0	Cse1	20.01.10 protein transport
0	Cse1	20.09.01 nuclear transport
0	Cse1	42.10 nucleus
1	Cse2	01.01.13 regulation of amino acid metabolism
1	Cse2	01.04 phosphate metabolism
1	Cse2	01.05.25 regulation of C-compound and carbohydrate metabolism
1	Cse2	02.19 metabolism of energy reserves (e.g. glycogen, trehalose)
1	Cse2	10.03.01.01.11 M phase
1	Cse2	10.03.02 meiosis
1	Cse2	11.02.03.01 general transcription activities
1	Cse2	11.02.03.04 transcriptional control
1	Cse2	14.07.03 modification by phosphorylation, dephosphorylation, autophosphorylation
1	Cse2	16.01 protein binding
1	Cse2	34.11.03.07 pheromone response, mating-type determination, sex-specific proteins
1	Cse2	43.01.03.05 budding, cell polarity and filament formation
1	Cse2	43.01.03.09 development of asco- basidio- or zygospore
0	Csi1	14.07.07 modification by ubiquitin-related proteins
0	Csi1	14.13.01 cytoplasmic and nuclear protein degradation
0	Csi1	16.17 metal binding
0	Csi1	34.11.03.07 pheromone response, mating-type determination, sex-specific proteins
1	Csl4	01.03.16.01 RNA degradation
1	Csl4	01.06 lipid, fatty acid and isoprenoid metabolism
1	Csl4	10.01.05 DNA recombination and DNA repair
1	Csl4	10.01.05.01 DNA repair
1	Csl4	10.03.01 mitotic cell cycle and cell cycle control
1	Csl4	11.04.01 rRNA processing
1	Csl4	12.01 ribosome biogenesis
1	Csl4	32.01.09 DNA damage response
1	Csl4	42.01 cell wall
0	Csn12	34.11.03.07 pheromone response, mating-type determination, sex-specific proteins
1	Csn9	14.07.07 modification by ubiquitin-related proteins
1	Csn9	14.13.01 cytoplasmic and nuclear protein degradation
1	Csn9	16.17 metal binding
1	Csn9	34.11.03.07 pheromone response, mating-type determination, sex-specific proteins
0	Ctf18	10.03.01.01.09 G2/M transition of mitotic cell cycle
0	Ctf18	10.03.04.03 chromosome condensation
1	Ctf19	10.03.01.01 mitotic cell cycle
1	Ctf19	10.03.04.05 chromosome segregation/division
1	Ctf19	16.01 protein binding
1	Ctf19	16.03.01 DNA binding
1	Ctf19	42.10.03 organization of chromosome structure
0	Ctf3	10.03.01.01 mitotic cell cycle
0	Ctf3	10.03.04.05 chromosome segregation/division
0	Ctf3	16.01 protein binding
0	Ctf3	16.03.01 DNA binding
0	Ctf3	42.10.03 organization of chromosome structure
1	Cti6	01.01.13 regulation of amino acid metabolism
1	Cti6	01.02.07 regulation of nitrogen, sulfur and selenium metabolism
1	Cti6	01.06.10 regulation of lipid, fatty acid and isoprenoid metabolism
1	Cti6	10.01.09.05 DNA conformation modification (e.g. chromatin)
1	Cti6	10.03.01 mitotic cell cycle and cell cycle control
1	Cti6	10.03.02.01 meiosis I
1	Cti6	11.02.03.04 transcriptional control
1	Cti6	11.02.03.04.01 transcription activation
1	Cti6	14.07.04 modification by acetylation, deacetylation
1	Cti6	16.01 protein binding
1	Cti6	16.03.01 DNA binding
1	Cti6	34.11.03.07 pheromone response, mating-type determination, sex-specific proteins
1	Cti6	40.01 cell growth / morphogenesis
1	Cti6	43.01.03.09 development of asco- basidio- or zygospore
0	Ctk1	01.04 phosphate metabolism
0	Ctk1	11.02.03.04 transcriptional control
0	Ctk1	14.07.03 modification by phosphorylation, dephosphorylation, autophosphorylation
0	Ctk1	18.02.01 enzymatic activity regulation / enzyme regulator
1	Ctk2	01.04 phosphate metabolism
1	Ctk2	11.02.03.04 transcriptional control
1	Ctk2	14.07.03 modification by phosphorylation, dephosphorylation, autophosphorylation
1	Ctk2	18.02.01 enzymatic activity regulation / enzyme regulator
0	Ctk3	01.04 phosphate metabolism
0	Ctk3	11.02.03.04 transcriptional control
0	Ctk3	14.07.03 modification by phosphorylation, dephosphorylation, autophosphorylation
0	Ctk3	18.02.01 enzymatic activity regulation / enzyme regulator
1	Ctr9	10.03.01 mitotic cell cycle and cell cycle control
1	Ctr9	10.03.04.05 chromosome segregation/division
1	Ctr9	11.02.03.01.04 transcription elongation
1	Ctr9	16.03.01 DNA binding
0	Cus1	11.04.03.01 splicing
0	Cus1	14.10 assembly of protein complexes
0	Cus1	16.01 protein binding
0	Cus1	16.03.03 RNA binding
1	Cwc2	11.04.03.01 splicing
0	Cwc22	11.04.03.01 splicing
1	Cwc23	11.04.03.01 splicing
1	Cwc23	32.01 stress response
0	Cym1	01.05 C-compound and carbohydrate metabolism
0	Cym1	14.04 protein targeting, sorting and translocation
0	Cym1	14.07.11 protein processing (proteolytic)
1	Cyr1	01.03.10 metabolism of cyclic and unusual nucleotides
1	Cyr1	01.04 phosphate metabolism
1	Cyr1	01.04.04 regulation of phosphate metabolism
1	Cyr1	01.05.25 regulation of C-compound and carbohydrate metabolism
1	Cyr1	02.19 metabolism of energy reserves (e.g. glycogen, trehalose)
1	Cyr1	10.03.01 mitotic cell cycle and cell cycle control
1	Cyr1	10.03.02 meiosis
1	Cyr1	11.02.03.04 transcriptional control
1	Cyr1	14.07.03 modification by phosphorylation, dephosphorylation, autophosphorylation
1	Cyr1	16.01 protein binding
1	Cyr1	18.02.01 enzymatic activity regulation / enzyme regulator
1	Cyr1	18.02.01.02.05 kinase inhibitior
1	Cyr1	30.01.05.05.01 small GTPase mediated signal transduction
1	Cyr1	30.01.09.07 cAMP/cGMP mediated signal transduction
1	Cyr1	34.11.03.07 pheromone response, mating-type determination, sex-specific proteins
1	Cyr1	34.11.12 perception of nutrients and nutritional adaptation
1	Cyr1	40.01 cell growth / morphogenesis
1	Cyr1	43.01.03.09 development of asco- basidio- or zygospore
0	Cys3	01.01.06.05.01.01 biosynthesis of homocysteine
0	Cys3	01.01.09.03.01 biosynthesis of cysteine
1	Cys4	01.01.06.05.01.02 degradation of homocysteine
1	Cys4	01.01.09.03.01 biosynthesis of cysteine
1	Cys4	01.04 phosphate metabolism
1	Cys4	10.01.03 DNA synthesis and replication
1	Cys4	10.03.01 mitotic cell cycle and cell cycle control
1	Cys4	10.03.01.01.03 G1/S transition of mitotic cell cycle
1	Cys4	10.03.01.01.05 S phase of mitotic cell cycle
1	Cys4	10.03.01.01.09 G2/M transition of mitotic cell cycle
1	Cys4	10.03.02 meiosis
1	Cys4	14.07.03 modification by phosphorylation, dephosphorylation, autophosphorylation
1	Cys4	16.01 protein binding
1	Cys4	18.02.01 enzymatic activity regulation / enzyme regulator
1	Cys4	18.02.01.01.05 kinase activator
1	Cys4	18.02.01.02.05 kinase inhibitior
1	Cys4	40.01 cell growth / morphogenesis
1	Cys4	43.01.03.05 budding, cell polarity and filament formation
0	Dbp10	11.04.01 rRNA processing
0	Dbp10	12.01.01 ribosomal proteins
0	Dbp10	16.19.03 ATP binding
1	Dbp2	01.03.16.01 RNA degradation
1	Dbp2	11.04.01 rRNA processing
0	Dbp8	11.04.01 rRNA processing
0	Dbp8	16.19.03 ATP binding
1	Dbp9	11.04.01 rRNA processing
1	Dbp9	12.01.01 ribosomal proteins
1	Dbp9	16.19.03 ATP binding
0	Dcp1	01.03.16.01 RNA degradation
0	Dcp1	11.04.03 mRNA processing (splicing, 5'-, 3'-end processing)
0	Dcp1	16.03.03 RNA binding
1	Dcp2	01.03.16.01 RNA degradation
1	Dcp2	02.13 respiration
1	Dcp2	11.04 RNA processing
1	Dcp2	16.03.03 RNA binding
1	Dcp2	18.02.01.01 enzyme activator
0	Ded1	11.04.03.01 splicing
0	Ded1	12.04.01 translation initiation
1	Ded81	12.10 aminoacyl-tRNA-synthetases
1	Ded81	16.19.03 ATP binding
0	Dep1	01.06.10 regulation of lipid, fatty acid and isoprenoid metabolism
0	Dep1	11.02.03.04 transcriptional control
1	Dhh1	01.03.16.01 RNA degradation
1	Dhh1	11.04.03.03 5'-end processing
1	Dhh1	16.01 protein binding
0	Dib1	10.03.01 mitotic cell cycle and cell cycle control
0	Dib1	11.04.03.01 splicing
1	Dig1	14.04 protein targeting, sorting and translocation
1	Dig1	16.01 protein binding
1	Dig1	20.09.07 vesicular transport (Golgi network, etc.)
1	Dig1	20.09.13 vacuolar/lysosomal transport
1	Dig1	34.11.03.07 pheromone response, mating-type determination, sex-specific proteins
1	Dig1	43.01.03.05 budding, cell polarity and filament formation
0	Dim1	11.04.01 rRNA processing
0	Dim1	11.06.01 rRNA modification
1	Dip2	10.03.01 mitotic cell cycle and cell cycle control
1	Dip2	10.03.02 meiosis
1	Dip2	11.04.01 rRNA processing
1	Dip2	16.03.03 RNA binding
0	Dis3	01.03.16.01 RNA degradation
0	Dis3	01.06 lipid, fatty acid and isoprenoid metabolism
0	Dis3	10.01.05 DNA recombination and DNA repair
0	Dis3	10.01.05.01 DNA repair
0	Dis3	10.03.01 mitotic cell cycle and cell cycle control
0	Dis3	11.04.01 rRNA processing
0	Dis3	12.01 ribosome biogenesis
0	Dis3	32.01.09 DNA damage response
0	Dis3	42.01 cell wall
1	Dna2	10.01.03.05 extension/ polymerization activity
1	Dna2	10.01.05.01 DNA repair
1	Dna2	16.19.03 ATP binding
1	Dna2	40.20 cell aging
0	Dnm1	42.16 mitochondrion
1	Doa4	10.01.11 regulation of DNA processing
1	Doa4	14.07.05 modification by ubiquitination, deubiquitination
1	Doa4	14.07.11 protein processing (proteolytic)
1	Doa4	14.13.01 cytoplasmic and nuclear protein degradation
1	Doa4	20.09.18.09.01 endocytosis
1	Doa4	34.11.03.13 osmosensing and response
1	Doa4	42.25 vacuole or lysosome
1	Doa4	43.01.03.09 development of asco- basidio- or zygospore
0	Dop1	40.01 cell growth / morphogenesis
1	Dos2	01.05 C-compound and carbohydrate metabolism
1	Dos2	14.07.02.01 O-directed glycosylation, deglycosylation
1	Dos2	14.07.02.02 N-directed glycosylation, deglycosylation
1	Dos2	42.01 cell wall
0	Dpb2	10.01.03.05 extension/ polymerization activity
0	Dpb2	10.01.05.01 DNA repair
0	Dpb2	10.03.04.03 chromosome condensation
1	Dpb4	10.01.03.05 extension/ polymerization activity
1	Dpb4	10.01.09.05 DNA conformation modification (e.g. chromatin)
1	Dpb4	10.03.04.03 chromosome condensation
1	Dpb4	11.02.03.01 general transcription activities
0	Dph2	01.01 amino acid metabolism
0	Dph2	01.20.31 metabolism of secondary products derived from L-lysine, L-arginine and L-histidine
0	Dph2	14.07.09 posttranslational modification of amino acids (e.g. hydroxylation, methylation)
1	Dph5	01.01 amino acid metabolism
1	Dph5	01.20.31 metabolism of secondary products derived from L-lysine, L-arginine and L-histidine
1	Dph5	14.07.09 posttranslational modification of amino acids (e.g. hydroxylation, methylation)
0	Dps1	12.10 aminoacyl-tRNA-synthetases
1	Drs1	11.04.01 rRNA processing
1	Drs1	12.01.01 ribosomal proteins
1	Drs1	14.10 assembly of protein complexes
1	Drs1	16.19.03 ATP binding
0	Drs2	01.04 phosphate metabolism
0	Drs2	11.04.01 rRNA processing
0	Drs2	16.19.03 ATP binding
0	Drs2	20.01.01.01 cation transport (H+, Na+, K+, Ca2+ , NH4+, etc.)
0	Drs2	20.01.10 protein transport
0	Drs2	20.01.13 lipid/fatty acid transport
0	Drs2	20.03.22 transport ATPases
0	Drs2	20.09.07.06 post Golgi transport
1	Dsl1	14.04 protein targeting, sorting and translocation
1	Dsl1	20.01.10 protein transport
1	Dsl1	20.09.07 vesicular transport (Golgi network, etc.)
1	Dsl1	20.09.07.03 ER to Golgi transport
1	Dsl1	20.09.07.05 intra Golgi transport
1	Dsl1	20.09.07.06 post Golgi transport
1	Dsl1	20.09.07.27 vesicle fusion
1	Dsl1	20.09.16 cellular export and secretion
1	Dsl1	40.01 cell growth / morphogenesis
1	Dsl1	43.01.03.09 development of asco- basidio- or zygospore
0	Dsn1	10.03.04.05 chromosome segregation/division
1	Dur1,2	01.01.05.03 metabolism of urea (urea cycle)
1	Dur1,2	01.02.02.09.01 urea catabolism (not urea cycle)
1	Dur1,2	01.03.01 purin nucleotide/nucleoside/nucleobase metabolism
1	Dur1,2	16.19.03 ATP binding
1	Dur1,2	16.21.15 biotin binding
0	Eaf3	10.01.09.05 DNA conformation modification (e.g. chromatin)
0	Eaf3	11.02.03.04 transcriptional control
0	Eaf3	14.07.04 modification by acetylation, deacetylation
0	Eaf3	42.10.03 organization of chromosome structure
1	Ebp2	11.04.01 rRNA processing
0	Ecm16	11.04.01 rRNA processing
0	Ecm16	12.01 ribosome biogenesis
0	Ecm16	42.01 cell wall
1	Ecm2	11.04.03.01 splicing
1	Ecm2	42.01 cell wall
0	Ecm25	42.01 cell wall
1	Ecm29	14.07.05 modification by ubiquitination, deubiquitination
1	Ecm29	14.07.11 protein processing (proteolytic)
1	Ecm29	14.13 protein/peptide degradation
1	Ecm29	14.13.01 cytoplasmic and nuclear protein degradation
1	Ecm29	14.13.01.01 proteasomal degradation (ubiquitin/proteasomal pathway)
1	Ecm29	16.01 protein binding
1	Ecm29	16.07 structural protein binding
1	Ecm29	42.01 cell wall
0	Ecm30	14.07.05 modification by ubiquitination, deubiquitination
0	Ecm30	14.13.01 cytoplasmic and nuclear protein degradation
0	Ecm30	42.01 cell wall
1	Ecm5	42.01 cell wall
0	Edc3	01.03.16.01 RNA degradation
1	Ede1	20.09.18.09.01 endocytosis
0	Efb1	12.04.02 translation elongation
1	Eft1	12.04.02 translation elongation
0	Eft2	12.04.02 translation elongation
1	Ehd3	01.05 C-compound and carbohydrate metabolism
1	Ehd3	01.06.05 fatty acid metabolism
1	Ehd3	20.09.18.09.01 endocytosis
0	Eht1	01.06 lipid, fatty acid and isoprenoid metabolism
1	Elg1	10.01.03 DNA synthesis and replication
1	Elg1	10.01.05.01 DNA repair
1	Elg1	10.01.05.03 DNA recombination
1	Elg1	10.03.01.01.09 G2/M transition of mitotic cell cycle
1	Elg1	10.03.01.03 cell cycle checkpoints (checkpoints of morphogenesis, DNA-damage,-replication, mitotic phase and spindle)
1	Elg1	16.03.01 DNA binding
1	Elg1	18.02.01 enzymatic activity regulation / enzyme regulator
1	Elg1	32.01.09 DNA damage response
1	Elg1	38.07 proteins necessary for transposon movement
1	Elg1	42.10.03 organization of chromosome structure
0	Elp2	10.01.09.05 DNA conformation modification (e.g. chromatin)
0	Elp2	11.02.03.01.04 transcription elongation
0	Elp2	11.02.03.04 transcriptional control
0	Elp2	14.07.04 modification by acetylation, deacetylation
1	Elp3	10.01.09.05 DNA conformation modification (e.g. chromatin)
1	Elp3	11.02.03.01.04 transcription elongation
1	Elp3	11.02.03.04 transcriptional control
1	Elp3	14.07.04 modification by acetylation, deacetylation
0	Elp4	10.01.09.05 DNA conformation modification (e.g. chromatin)
0	Elp4	11.02.03.01.04 transcription elongation
0	Elp4	11.02.03.04 transcriptional control
0	Elp4	14.07.04 modification by acetylation, deacetylation
1	Emg1	11.04.01 rRNA processing
1	Emg1	12.01 ribosome biogenesis
1	Emg1	16.03.03 RNA binding
0	Emi2	01.05 C-compound and carbohydrate metabolism
0	Emi2	43.01.03.09 development of asco- basidio- or zygospore
1	Emp24	14.04 protein targeting, sorting and translocation
1	Emp24	20.09.07.03 ER to Golgi transport
1	Emp24	20.09.07.25 vesicle formation
1	Emp24	42.09 intracellular transport vesicles
0	End3	10.03.03 cytokinesis (cell division) /septum formation and hydrolysis
0	End3	14.10 assembly of protein complexes
0	End3	16.01 protein binding
0	End3	20.09.18.09.01 endocytosis
0	End3	34.11.03.07 pheromone response, mating-type determination, sex-specific proteins
0	End3	42.04.03 actin cytoskeleton
0	End3	43.01.03.05 budding, cell polarity and filament formation
1	Eno1	01.05 C-compound and carbohydrate metabolism
1	Eno1	01.05.02.07 sugar, glucoside, polyol and carboxylate catabolism
1	Eno1	01.20.15 metabolism of derivatives of dehydroquinic acid, shikimic acid and chorismic acid
1	Eno1	02.01 glycolysis and gluconeogenesis
0	Eno2	01.05 C-compound and carbohydrate metabolism
0	Eno2	01.05.02.07 sugar, glucoside, polyol and carboxylate catabolism
0	Eno2	01.05.03 polysaccharide metabolism
0	Eno2	01.20.15 metabolism of derivatives of dehydroquinic acid, shikimic acid and chorismic acid
0	Eno2	02.01 glycolysis and gluconeogenesis
0	Eno2	10.03.03 cytokinesis (cell division) /septum formation and hydrolysis
0	Eno2	34.11.03.07 pheromone response, mating-type determination, sex-specific proteins
0	Eno2	43.01.03.05 budding, cell polarity and filament formation
0	Eno2	43.01.03.09 development of asco- basidio- or zygospore
1	Enp1	11.04.01 rRNA processing
1	Enp1	14.07 protein modification
1	Enp1	16.03.03 RNA binding
1	Enp1	40.01 cell growth / morphogenesis
0	Epl1	10.01.09.05 DNA conformation modification (e.g. chromatin)
0	Epl1	11.02.03.04 transcriptional control
0	Epl1	14.07.04 modification by acetylation, deacetylation
0	Epl1	41.01.01 mating (fertilization)
0	Epl1	42.10.03 organization of chromosome structure
1	Erb1	11.04.01 rRNA processing
1	Erb1	16.03.03 RNA binding
0	Erg1	01.06.06.09 triterpenes metabolism
0	Erg1	01.06.06.11 tetracyclic and pentacyclic triterpenes (cholesterin, steroids and hopanoids) metabolism
0	Erg1	16.21.05 FAD/FMN binding
1	Erg13	01.06.06.11 tetracyclic and pentacyclic triterpenes (cholesterin, steroids and hopanoids) metabolism
0	Erg26	01.06.06.11 tetracyclic and pentacyclic triterpenes (cholesterin, steroids and hopanoids) metabolism
1	Ero1	14.01 protein folding and stabilization
1	Ero1	14.07 protein modification
1	Ero1	20.01.15 electron transport
0	Erp1	14.04 protein targeting, sorting and translocation
0	Erp1	20.09.07.03 ER to Golgi transport
0	Erp1	20.09.07.25 vesicle formation
0	Erp1	42.09 intracellular transport vesicles
1	Erp2	14.04 protein targeting, sorting and translocation
1	Erp2	20.09.07.03 ER to Golgi transport
1	Erp2	20.09.07.25 vesicle formation
1	Erp2	42.09 intracellular transport vesicles
0	Erp3	20.09.16 cellular export and secretion
1	Erp5	14.04 protein targeting, sorting and translocation
1	Erp5	20.09.16 cellular export and secretion
0	Erv25	14.04 protein targeting, sorting and translocation
0	Erv25	20.09.07.03 ER to Golgi transport
0	Erv25	20.09.07.25 vesicle formation
0	Erv25	42.09 intracellular transport vesicles
1	Erv41	20.09.07.03 ER to Golgi transport
0	Erv46	20.09.07.03 ER to Golgi transport
1	Esa1	10.01.09.05 DNA conformation modification (e.g. chromatin)
1	Esa1	10.03.01 mitotic cell cycle and cell cycle control
1	Esa1	11.02.03.04 transcriptional control
1	Esa1	14.07.04 modification by acetylation, deacetylation
1	Esa1	41.01.01 mating (fertilization)
1	Esa1	42.10.03 organization of chromosome structure
0	Esf1	11.04.01 rRNA processing
0	Esf1	16.03.03 RNA binding
1	Exo70	10.03.03 cytokinesis (cell division) /septum formation and hydrolysis
1	Exo70	16.01 protein binding
1	Exo70	20.09.07.27 vesicle fusion
1	Exo70	20.09.16.09.03 exocytosis
1	Exo70	43.01.03.05 budding, cell polarity and filament formation
0	Exo84	10.03.03 cytokinesis (cell division) /septum formation and hydrolysis
0	Exo84	11.04.03.01 splicing
0	Exo84	14.04 protein targeting, sorting and translocation
0	Exo84	14.10 assembly of protein complexes
0	Exo84	16.01 protein binding
0	Exo84	18.02.03 guanyl-nucleotide exchange factor (GEF)
0	Exo84	20.09.07 vesicular transport (Golgi network, etc.)
0	Exo84	20.09.07.27 vesicle fusion
0	Exo84	20.09.13 vacuolar/lysosomal transport
0	Exo84	20.09.16.09.03 exocytosis
0	Exo84	40.01 cell growth / morphogenesis
0	Exo84	42.04 cytoskeleton/structural proteins
0	Exo84	43.01.03.05 budding, cell polarity and filament formation
1	Faa4	01.06 lipid, fatty acid and isoprenoid metabolism
1	Faa4	01.06.10 regulation of lipid, fatty acid and isoprenoid metabolism
1	Faa4	14.07.01 modification with fatty acids (e.g. myristylation, palmitylation, farnesylation)
1	Faa4	20.01.13 lipid/fatty acid transport
0	Fab1	01.04 phosphate metabolism
0	Fab1	01.06 lipid, fatty acid and isoprenoid metabolism
0	Fab1	14.04 protein targeting, sorting and translocation
0	Fab1	20.09.13 vacuolar/lysosomal transport
0	Fab1	32.01 stress response
0	Fab1	42.25 vacuole or lysosome
1	Fap1	11.02.03.04 transcriptional control
0	Fap7	11.04.01 rRNA processing
0	Fap7	32.01.01 oxidative stress response
1	Far3	10.03.01.02 cell cycle arrest
1	Far3	34.11.03.07 pheromone response, mating-type determination, sex-specific proteins
0	Far8	10.03.01.02 cell cycle arrest
0	Far8	34.11.03.07 pheromone response, mating-type determination, sex-specific proteins
1	Fas1	01.01.03.01.02 degradation of glutamine
1	Fas1	01.01.03.02.02 degradation of glutamate
1	Fas1	01.06.05 fatty acid metabolism
0	Fas2	01.06.05 fatty acid metabolism
0	Fas2	01.07.01 biosynthesis of vitamins, cofactors, and prosthetic groups
0	Fas2	14.07 protein modification
0	Fas2	14.10 assembly of protein complexes
1	Fba1	01.05.02.07 sugar, glucoside, polyol and carboxylate catabolism
1	Fba1	02.01 glycolysis and gluconeogenesis
1	Fba1	02.07 pentose-phosphate pathway
0	Fbp26	01.04 phosphate metabolism
0	Fbp26	01.05.02.04 sugar, glucoside, polyol and carboxylate anabolism
0	Fbp26	01.05.02.07 sugar, glucoside, polyol and carboxylate catabolism
0	Fbp26	01.05.25 regulation of C-compound and carbohydrate metabolism
0	Fbp26	02.01 glycolysis and gluconeogenesis
0	Fbp26	02.01.03 regulation of glycolysis and gluconeogenesis
1	Fip1	01.04 phosphate metabolism
1	Fip1	11.02.03.01.01 transcription initiation
1	Fip1	11.02.03.01.07 transcription termination
1	Fip1	11.02.03.04 transcriptional control
1	Fip1	11.04.01 rRNA processing
1	Fip1	11.04.02 tRNA processing
1	Fip1	11.04.03 mRNA processing (splicing, 5'-, 3'-end processing)
1	Fip1	11.04.03.01 splicing
1	Fip1	11.04.03.03 5'-end processing
1	Fip1	11.04.03.05 3'-end processing
1	Fip1	14.07.03 modification by phosphorylation, dephosphorylation, autophosphorylation
1	Fip1	16.03.03 RNA binding
1	Fip1	18.01.01 regulation by modification
1	Fip1	18.02.01 enzymatic activity regulation / enzyme regulator
1	Fip1	30.01.05.01 protein kinase
0	Fks1	01.05.03 polysaccharide metabolism
0	Fks1	02.19 metabolism of energy reserves (e.g. glycogen, trehalose)
0	Fks1	42.01 cell wall
1	Fpr4	14.01 protein folding and stabilization
0	Frs1	12.10 aminoacyl-tRNA-synthetases
1	Frs2	12.10 aminoacyl-tRNA-synthetases
0	Fun12	12.04.01 translation initiation
1	Fur1	01.03.04.03 pyrimidine nucleotide/nucleoside/nucleobase anabolism
1	Fur1	16.19 nucleotide/nucleoside/nucleobase binding
0	Gaa1	01.06 lipid, fatty acid and isoprenoid metabolism
0	Gaa1	14.07 protein modification
0	Gaa1	20.09.18 cellular import
0	Gaa1	42.07 endoplasmic reticulum
1	Gal11	01.01.13 regulation of amino acid metabolism
1	Gal11	01.04 phosphate metabolism
1	Gal11	01.05.25 regulation of C-compound and carbohydrate metabolism
1	Gal11	02.19 metabolism of energy reserves (e.g. glycogen, trehalose)
1	Gal11	10.03.01.01.11 M phase
1	Gal11	10.03.02 meiosis
1	Gal11	11.02.03.01 general transcription activities
1	Gal11	11.02.03.04 transcriptional control
1	Gal11	14.07.03 modification by phosphorylation, dephosphorylation, autophosphorylation
1	Gal11	16.01 protein binding
1	Gal11	34.11.03.07 pheromone response, mating-type determination, sex-specific proteins
1	Gal11	43.01.03.05 budding, cell polarity and filament formation
1	Gal11	43.01.03.09 development of asco- basidio- or zygospore
0	Gal83	01.04 phosphate metabolism
0	Gal83	01.05 C-compound and carbohydrate metabolism
0	Gal83	01.05.25 regulation of C-compound and carbohydrate metabolism
0	Gal83	10.03.01 mitotic cell cycle and cell cycle control
0	Gal83	10.03.03 cytokinesis (cell division) /septum formation and hydrolysis
0	Gal83	11.02.03.04 transcriptional control
0	Gal83	14.07.03 modification by phosphorylation, dephosphorylation, autophosphorylation
0	Gal83	14.10 assembly of protein complexes
0	Gal83	16.01 protein binding
0	Gal83	18.01.01 regulation by modification
0	Gal83	18.02.01.01.05 kinase activator
0	Gal83	18.02.09 regulator of transcription factor
0	Gal83	20.09.18.09.01 endocytosis
0	Gal83	30.01.05 enzyme mediated signal transduction
0	Gal83	32.01 stress response
0	Gal83	32.01.11 nutrient starvation response
0	Gal83	34.07 cell adhesion
0	Gal83	34.07.02 cell-matrix adhesion
0	Gal83	40.01.05 growth regulators / regulation of cell size
0	Gal83	40.20 cell aging
0	Gal83	42.04.03 actin cytoskeleton
0	Gal83	42.19 peroxisome
0	Gal83	43.01.03.05 budding, cell polarity and filament formation
1	Gbp2	16.03.01 DNA binding
1	Gbp2	16.03.03 RNA binding
1	Gbp2	20.01.21 RNA transport
1	Gbp2	32.01.09 DNA damage response
1	Gbp2	42.10.03 organization of chromosome structure
0	Gcd1	12.04.01 translation initiation
0	Gcd1	12.10 aminoacyl-tRNA-synthetases
1	Gcd11	12.04.01 translation initiation
1	Gcd11	12.10 aminoacyl-tRNA-synthetases
0	Gcd2	12.04.01 translation initiation
0	Gcd2	12.10 aminoacyl-tRNA-synthetases
1	Gcd6	12.04.01 translation initiation
1	Gcd6	12.10 aminoacyl-tRNA-synthetases
0	Gcd7	12.04.01 translation initiation
0	Gcd7	12.10 aminoacyl-tRNA-synthetases
1	Gcn1	02.10 tricarboxylic-acid pathway (citrate cycle, Krebs cycle, TCA cycle)
1	Gcn1	12.07 translational control
1	Gcn1	14.10 assembly of protein complexes
0	Gcn2	01.01 amino acid metabolism
0	Gcn2	01.04 phosphate metabolism
0	Gcn2	12.07 translational control
0	Gcn2	14.07.03 modification by phosphorylation, dephosphorylation, autophosphorylation
1	Gcn20	12.07 translational control
1	Gcn20	14.10 assembly of protein complexes
1	Gcn20	16.19.03 ATP binding
0	Gcn3	12.04.01 translation initiation
0	Gcn3	12.10 aminoacyl-tRNA-synthetases
1	Gcn5	10.01.09.05 DNA conformation modification (e.g. chromatin)
1	Gcn5	11.02.03.04 transcriptional control
1	Gcn5	14.07.04 modification by acetylation, deacetylation
1	Gcn5	42.10.03 organization of chromosome structure
0	Gdb1	01.05.03 polysaccharide metabolism
0	Gdb1	02.19 metabolism of energy reserves (e.g. glycogen, trehalose)
1	Gdh1	01.01.03.02.01 biosynthesis of glutamate
1	Gdh1	01.02 nitrogen, sulfur and selenium metabolism
1	Gdh1	02.10 tricarboxylic-acid pathway (citrate cycle, Krebs cycle, TCA cycle)
1	Gdh1	16.21.07 NAD/NADP binding
0	Gdi1	14.10 assembly of protein complexes
0	Gdi1	18.02.01.02.01 GTPase inhibitor (GIP)
0	Gdi1	20.09.07 vesicular transport (Golgi network, etc.)
0	Gdi1	20.09.07.03 ER to Golgi transport
0	Gdi1	20.09.13 vacuolar/lysosomal transport
0	Gdi1	20.09.16 cellular export and secretion
0	Gdi1	20.09.16.09.03 exocytosis
0	Gdi1	20.09.18 cellular import
1	Gea2	18.02.03 guanyl-nucleotide exchange factor (GEF)
1	Gea2	20.09.07.03 ER to Golgi transport
1	Gea2	20.09.07.05 intra Golgi transport
0	Gfa1	01.05.03.03.04 chitin anabolism
0	Gfa1	34.11.03.07 pheromone response, mating-type determination, sex-specific proteins
0	Gfa1	42.01 cell wall
1	Gim3	10.03.01 mitotic cell cycle and cell cycle control
1	Gim3	14.01 protein folding and stabilization
1	Gim3	16.01 protein binding
1	Gim3	42.04 cytoskeleton/structural proteins
0	Gin4	01.04 phosphate metabolism
0	Gin4	10.03.01.03 cell cycle checkpoints (checkpoints of morphogenesis, DNA-damage,-replication, mitotic phase and spindle)
0	Gin4	10.03.03 cytokinesis (cell division) /septum formation and hydrolysis
0	Gin4	14.07.03 modification by phosphorylation, dephosphorylation, autophosphorylation
0	Gin4	42.29 bud / growth tip
0	Gin4	43.01.03.05 budding, cell polarity and filament formation
1	Glc7	01.04 phosphate metabolism
1	Glc7	01.05.25 regulation of C-compound and carbohydrate metabolism
1	Glc7	02.19 metabolism of energy reserves (e.g. glycogen, trehalose)
1	Glc7	10.03.01.03 cell cycle checkpoints (checkpoints of morphogenesis, DNA-damage,-replication, mitotic phase and spindle)
1	Glc7	10.03.02 meiosis
1	Glc7	11.02.03.01.07 transcription termination
1	Glc7	11.04.01 rRNA processing
1	Glc7	12.07 translational control
1	Glc7	14.07.03 modification by phosphorylation, dephosphorylation, autophosphorylation
1	Glc7	32.01.05 heat shock response
1	Glc7	34.11.09 temperature perception and response
1	Glc7	40.01 cell growth / morphogenesis
1	Glc7	43.01.03.05 budding, cell polarity and filament formation
0	Gle2	14.04 protein targeting, sorting and translocation
0	Gle2	16.07 structural protein binding
0	Gle2	20.01.10 protein transport
0	Gle2	20.01.21 RNA transport
0	Gle2	20.09.01 nuclear transport
0	Gle2	42.10.05 nuclear membrane
1	Gln1	01.01.03.01.01 biosynthesis of glutamine
1	Gln1	01.01.03.02 metabolism of glutamate
1	Gln1	01.02 nitrogen, sulfur and selenium metabolism
1	Gln1	01.05.03.02.04 peptidoglycan anabolism
0	Gln4	10.01.02 DNA topology
0	Gln4	10.01.05.01 DNA repair
0	Gln4	11.02.03.01.01 transcription initiation
0	Gln4	11.02.03.04 transcriptional control
0	Gln4	12.10 aminoacyl-tRNA-synthetases
1	Glt1	01.01.03.02.01 biosynthesis of glutamate
1	Glt1	01.02 nitrogen, sulfur and selenium metabolism
0	Gon7	01.05 C-compound and carbohydrate metabolism
0	Gon7	14.07 protein modification
0	Gon7	14.13 protein/peptide degradation
0	Gon7	32.01.03 osmotic and salt stress response
0	Gon7	42.01 cell wall
0	Gon7	43.01.03.05 budding, cell polarity and filament formation
1	Gpi17	14.07 protein modification
1	Gpi17	42.07 endoplasmic reticulum
0	Gpi8	01.06 lipid, fatty acid and isoprenoid metabolism
0	Gpi8	14.07 protein modification
0	Gpi8	42.07 endoplasmic reticulum
1	Gpm1	01.05.02.07 sugar, glucoside, polyol and carboxylate catabolism
1	Gpm1	02.01 glycolysis and gluconeogenesis
0	Gpt2	01.06.02.01 phospholipid metabolism
0	Gpt2	20.03 transport facilities
1	Grh1	10.03.01.03 cell cycle checkpoints (checkpoints of morphogenesis, DNA-damage,-replication, mitotic phase and spindle)
0	Grs1	11.02.03.01.07 transcription termination
0	Grs1	12.10 aminoacyl-tRNA-synthetases
1	Gsg1	01.05.02.07 sugar, glucoside, polyol and carboxylate catabolism
1	Gsg1	01.05.03 polysaccharide metabolism
1	Gsg1	01.05.25 regulation of C-compound and carbohydrate metabolism
1	Gsg1	02.19 metabolism of energy reserves (e.g. glycogen, trehalose)
1	Gsg1	10.03.02 meiosis
1	Gsg1	20.09.07.03 ER to Golgi transport
1	Gsg1	42.01 cell wall
1	Gsg1	43.01.03.09 development of asco- basidio- or zygospore
0	Gsh1	01.07.01 biosynthesis of vitamins, cofactors, and prosthetic groups
0	Gsh1	01.20.37.01 metabolism of thioredoxin, glutaredoxin, glutathion
0	Gsh1	32.05.01.03.03 inorganic chemical agent resistance (e.g. heavy metals)
0	Gsh1	32.07 detoxification
1	Gsp2	20.01.21 RNA transport
1	Gsp2	20.09.01 nuclear transport
1	Gsp2	42.10 nucleus
0	Gsy2	01.05.03.01.04 glycogen anabolism
0	Gsy2	01.05.25 regulation of C-compound and carbohydrate metabolism
0	Gsy2	02.19 metabolism of energy reserves (e.g. glycogen, trehalose)
1	Gus1	11.06.02 tRNA modification
1	Gus1	12.10 aminoacyl-tRNA-synthetases
1	Gus1	16.03.03 RNA binding
1	Gus1	20.01.21 RNA transport
0	Gyl1	16.01 protein binding
0	Gyl1	20.09.07.03 ER to Golgi transport
0	Gyl1	42.04.03 actin cytoskeleton
1	Gyp5	18.02.01.01.01 GTPase activator (GAP)
1	Gyp5	20.09.13 vacuolar/lysosomal transport
0	Has1	10.01.09.05 DNA conformation modification (e.g. chromatin)
0	Has1	11.04.01 rRNA processing
1	Hat1	10.01.09.05 DNA conformation modification (e.g. chromatin)
1	Hat1	11.02.03.04 transcriptional control
1	Hat1	14.07.04 modification by acetylation, deacetylation
1	Hat1	42.10.03 organization of chromosome structure
0	Hat2	10.01.09.05 DNA conformation modification (e.g. chromatin)
0	Hat2	11.02.03.04 transcriptional control
0	Hat2	14.07.04 modification by acetylation, deacetylation
0	Hat2	42.10.03 organization of chromosome structure
1	Hca4	11.04.01 rRNA processing
1	Hca4	11.06.02 tRNA modification
1	Hca4	16.19.03 ATP binding
1	Hca4	42.01 cell wall
0	Hcr1	11.02.03.04 transcriptional control
0	Hcr1	11.04.01 rRNA processing
0	Hcr1	12.04.01 translation initiation
0	Hcr1	16.03.03 RNA binding
1	Hda1	01.01.03.03.01 biosynthesis of proline
1	Hda1	10.01.09.05 DNA conformation modification (e.g. chromatin)
1	Hda1	11.02.03.04 transcriptional control
1	Hda1	14.07.04 modification by acetylation, deacetylation
1	Hda1	40.20 cell aging
0	Hda2	01.01.03.03.01 biosynthesis of proline
0	Hda2	10.01.09.05 DNA conformation modification (e.g. chromatin)
0	Hda2	11.02.03.04 transcriptional control
0	Hda2	14.07.04 modification by acetylation, deacetylation
0	Hda2	40.20 cell aging
1	Hda3	01.01.03.03.01 biosynthesis of proline
1	Hda3	10.01.09.05 DNA conformation modification (e.g. chromatin)
1	Hda3	11.02.03.04 transcriptional control
1	Hda3	14.07.04 modification by acetylation, deacetylation
1	Hda3	40.20 cell aging
0	Hek2	10.01.03 DNA synthesis and replication
0	Hek2	11.04 RNA processing
0	Hek2	16.03.03 RNA binding
0	Hek2	20.01.21 RNA transport
0	Hek2	32.01.09 DNA damage response
0	Hek2	42.10.03 organization of chromosome structure
1	Hem13	01.07.01 biosynthesis of vitamins, cofactors, and prosthetic groups
1	Hem13	01.20.19.01 metabolism of porphyrins
0	Hfi1	10.01.09.05 DNA conformation modification (e.g. chromatin)
0	Hfi1	11.02.03.01 general transcription activities
0	Hfi1	11.02.03.04 transcriptional control
0	Hfi1	14.07.04 modification by acetylation, deacetylation
0	Hfi1	18.02.09 regulator of transcription factor
0	Hfi1	42.10.03 organization of chromosome structure
1	Hhf1	10.01.09.05 DNA conformation modification (e.g. chromatin)
1	Hhf1	11.02.03.04 transcriptional control
1	Hhf1	16.03.01 DNA binding
0	Hhf2	10.01.09.05 DNA conformation modification (e.g. chromatin)
0	Hhf2	11.02.03.04 transcriptional control
0	Hhf2	14.07.04 modification by acetylation, deacetylation
0	Hhf2	16.03.01 DNA binding
0	Hhf2	42.10.03 organization of chromosome structure
1	Hif1	10.01.09.05 DNA conformation modification (e.g. chromatin)
1	Hif1	11.02.03.04 transcriptional control
1	Hif1	14.07.04 modification by acetylation, deacetylation
1	Hif1	42.10.03 organization of chromosome structure
0	Hir2	10.03.04.01 centromere/kinetochore complex maturation
0	Hir2	11.02.03.01 general transcription activities
0	Hir2	11.02.03.04 transcriptional control
0	Hir2	18.02.09 regulator of transcription factor
1	Hir3	10.03.01.01.03 G1/S transition of mitotic cell cycle
1	Hir3	10.03.04.01 centromere/kinetochore complex maturation
1	Hir3	11.02.03.01 general transcription activities
1	Hir3	11.02.03.04 transcriptional control
1	Hir3	18.02.09 regulator of transcription factor
0	Hmg1	01.06.06.11 tetracyclic and pentacyclic triterpenes (cholesterin, steroids and hopanoids) metabolism
0	Hmg1	16.21.07 NAD/NADP binding
1	Hmo1	11.02.01 rRNA synthesis
1	Hmo1	11.02.03.01 general transcription activities
1	Hmo1	16.03.01 DNA binding
0	Hoc1	01.05 C-compound and carbohydrate metabolism
0	Hoc1	14.07.02 modification with sugar residues (e.g. glycosylation, deglycosylation)
0	Hoc1	14.07.02.02 N-directed glycosylation, deglycosylation
0	Hoc1	40.01 cell growth / morphogenesis
0	Hoc1	42.01 cell wall
0	Hoc1	42.04.03 actin cytoskeleton
0	Hoc1	43.01.03.05 budding, cell polarity and filament formation
1	Hos2	10.01.09.05 DNA conformation modification (e.g. chromatin)
1	Hos2	10.03.02 meiosis
1	Hos2	11.02.03.04 transcriptional control
1	Hos2	14.01 protein folding and stabilization
1	Hos2	14.07.04 modification by acetylation, deacetylation
1	Hos2	32.01 stress response
0	Hos4	10.01.09.05 DNA conformation modification (e.g. chromatin)
0	Hos4	10.03.02 meiosis
0	Hos4	11.02.03.04 transcriptional control
0	Hos4	14.01 protein folding and stabilization
0	Hos4	14.07.04 modification by acetylation, deacetylation
0	Hos4	32.01 stress response
1	Hot1	11.02.03.01 general transcription activities
1	Hot1	11.02.03.04 transcriptional control
1	Hot1	32.01.03 osmotic and salt stress response
0	Hpr1	10.01.05.03 DNA recombination
0	Hpr1	11.02.03.01.04 transcription elongation
0	Hpr1	11.02.03.04 transcriptional control
0	Hpr1	16.19 nucleotide/nucleoside/nucleobase binding
0	Hpr1	20.01.21 RNA transport
1	Hrb1	11 TRANSCRIPTION
1	Hrb1	16.03.03 RNA binding
1	Hrb1	20.01.21 RNA transport
0	Hrk1	01.04 phosphate metabolism
0	Hrk1	10.03.01.01.03 G1/S transition of mitotic cell cycle
0	Hrk1	14.07.03 modification by phosphorylation, dephosphorylation, autophosphorylation
0	Hrk1	30.01.05.01 protein kinase
0	Hrk1	34.01 homeostasis
0	Hrk1	43.01.03.05 budding, cell polarity and filament formation
1	Hrp1	11.02.03 mRNA synthesis
1	Hrp1	11.04.03.01 splicing
1	Hrp1	11.04.03.05 3'-end processing
1	Hrp1	16.03.03 RNA binding
1	Hrp1	20.01.21 RNA transport
0	Hrr25	01.04 phosphate metabolism
0	Hrr25	10.01.05.01 DNA repair
0	Hrr25	10.03.01.01.11 M phase
0	Hrr25	10.03.02 meiosis
0	Hrr25	10.03.04.05 chromosome segregation/division
0	Hrr25	10.03.04.07 nuclear division
0	Hrr25	14.07.03 modification by phosphorylation, dephosphorylation, autophosphorylation
0	Hrr25	40.01 cell growth / morphogenesis
1	Hsc82	14.01 protein folding and stabilization
1	Hsc82	16.01 protein binding
1	Hsc82	32.01.07 unfolded protein response (e.g. ER quality control)
0	Hse1	14.04 protein targeting, sorting and translocation
0	Hse1	16.01 protein binding
0	Hse1	20.01.10 protein transport
0	Hse1	20.09.07.05 intra Golgi transport
0	Hse1	20.09.13 vacuolar/lysosomal transport
1	Hsh155	11.04.03.01 splicing
1	Hsh155	14.10 assembly of protein complexes
1	Hsh155	16.03.03 RNA binding
0	Hsh49	11.04.03.01 splicing
0	Hsh49	16.03.03 RNA binding
1	Hsl1	01.04 phosphate metabolism
1	Hsl1	10.03.01.01.09 G2/M transition of mitotic cell cycle
1	Hsl1	10.03.01.03 cell cycle checkpoints (checkpoints of morphogenesis, DNA-damage,-replication, mitotic phase and spindle)
1	Hsl1	14.07.03 modification by phosphorylation, dephosphorylation, autophosphorylation
1	Hsl1	43.01.03.05 budding, cell polarity and filament formation
0	Hsp42	14.01 protein folding and stabilization
0	Hsp42	16.01 protein binding
0	Hsp42	32.01.07 unfolded protein response (e.g. ER quality control)
0	Hsp42	42.04 cytoskeleton/structural proteins
1	Hsp60	14.01 protein folding and stabilization
1	Hsp60	14.04 protein targeting, sorting and translocation
1	Hsp60	16.03.01 DNA binding
1	Hsp60	20.01.10 protein transport
1	Hsp60	20.09.04 mitochondrial transport
1	Hsp60	32.01 stress response
0	Hsp82	01.04 phosphate metabolism
0	Hsp82	02.19 metabolism of energy reserves (e.g. glycogen, trehalose)
0	Hsp82	10.03.02 meiosis
0	Hsp82	14.01 protein folding and stabilization
0	Hsp82	16.19.03 ATP binding
0	Hsp82	32.01 stress response
0	Hsp82	34.11.03.07 pheromone response, mating-type determination, sex-specific proteins
0	Hsp82	43.01.03.09 development of asco- basidio- or zygospore
1	Hta1	10.01.09.05 DNA conformation modification (e.g. chromatin)
1	Hta1	11.02.03.04 transcriptional control
1	Hta1	16.03.01 DNA binding
0	Hta2	10.01.09.05 DNA conformation modification (e.g. chromatin)
0	Hta2	11.02.03.04 transcriptional control
0	Hta2	16.03.01 DNA binding
1	Htb1	10.01.09.05 DNA conformation modification (e.g. chromatin)
1	Htb1	11.02.03.04 transcriptional control
1	Htb1	16.03.01 DNA binding
0	Hua2	14.10 assembly of protein complexes
0	Hua2	40.01 cell growth / morphogenesis
0	Hua2	42.04.03 actin cytoskeleton
0	Hua2	43.01.03.05 budding, cell polarity and filament formation
1	Hys2	10.01.03.05 extension/ polymerization activity
1	Hys2	10.01.05.01 DNA repair
0	Idh2	01.01.03.02.01 biosynthesis of glutamate
0	Idh2	01.05.02.07 sugar, glucoside, polyol and carboxylate catabolism
0	Idh2	02.10 tricarboxylic-acid pathway (citrate cycle, Krebs cycle, TCA cycle)
0	Idh2	11 TRANSCRIPTION
0	Idh2	16.21.07 NAD/NADP binding
1	Idp1	01.01.03.02.01 biosynthesis of glutamate
1	Idp1	01.05 C-compound and carbohydrate metabolism
1	Idp1	02.10 tricarboxylic-acid pathway (citrate cycle, Krebs cycle, TCA cycle)
1	Idp1	16.21.07 NAD/NADP binding
0	Ids2	10.03.02 meiosis
0	Ids2	30.01 cellular signalling
0	Ids2	43.01.03.09 development of asco- basidio- or zygospore
1	Ies1	01.04 phosphate metabolism
1	Ies1	10.01.05.01 DNA repair
1	Ies1	10.01.09.05 DNA conformation modification (e.g. chromatin)
1	Ies1	11.02.03.01 general transcription activities
1	Ies1	11.02.03.04 transcriptional control
1	Ies1	14.04 protein targeting, sorting and translocation
1	Ies1	16.19.03 ATP binding
1	Ies1	20.09.13 vacuolar/lysosomal transport
1	Ies1	42.10.03 organization of chromosome structure
0	Ies3	01.04 phosphate metabolism
0	Ies3	10.01.05.01 DNA repair
0	Ies3	10.01.09.05 DNA conformation modification (e.g. chromatin)
0	Ies3	11.02.03.01 general transcription activities
0	Ies3	11.02.03.04 transcriptional control
0	Ies3	14.04 protein targeting, sorting and translocation
0	Ies3	16.19.03 ATP binding
0	Ies3	20.09.13 vacuolar/lysosomal transport
0	Ies3	42.10.03 organization of chromosome structure
1	Ies5	01.04 phosphate metabolism
1	Ies5	10.01.05.01 DNA repair
1	Ies5	10.01.09.05 DNA conformation modification (e.g. chromatin)
[truncated: 4,979 more rows]
