# Supplementary material for: Global organization of protein complexome in the yeast Saccharomyces cerevisiae
Source: BMC Syst Biol. 2011 Aug 15;5:126. doi: 10.1186/1752-0509-5-126 (PMC3169507; doi:10.1186/1752-0509-5-126)
Supplement: Additional file 8 — Statistical validation of the function assignment, in comparison with the hypergeometric test in Ref. [23](CYC2008) (Table S3). Here p is the fraction of training set. †Fraction of test proteins with at least one function assigned, which has at least one assigned function on the original MIPS functional datasets. *Among all the newly assigned functions to the entire test set proteins, fraction of functions which are also on the original MIPS functional datasets. Raw outcomes correspond to the original outcomes from our method, and high confidence (HC) outcomes are the selected subset of them whose function assignments are invariant even if the multiple solutions are considered. [file 1752-0509-5-126-S8.XLS]

## Sheet: Sheet1
Statistical	validation of the	functional	assignment
p	Fraction of proteins† (number of test set proteins) [ours: raw]	Fraction of proteins† (number of test set proteins) [ours: HC]	Fraction of proteins† (number of test set proteins) [CYC2008 test]	Fraction of functions* (# of predicted protein-function pair) [ours: raw]	Fraction of functions* (# of predicted protein-function pair) [ours: HC]	Fraction of functions* (# of predicted protein-fn. pair) [CYC2008 test]
0.2	61.6% (451)	73.5% (298)	62.69% (101)	33.5% (1912)	50.4% (996)	57.45% (128)
0.4	64.3% (420)	71.4% (318)	64.64% (255)	25.8% (2500)	40% (1330)	56.32% (372)
0.5	62.4% (372)	72.1% (265)	64.12% (279)	26.7% (2275)	41.6% (1153)	50.93% (492)
0.6	68.3% (312)	74.2% (252)	65.81% (260)	28.2% (2068)	44% (1129)	51.03% (497)
0.8	66.3% (166)	75.8% (128)	61.33% (169)	19.3% (1418)	32.7% (706)	45.98% (357)
0.9	71.3% (80)	78.8% (66)	56.35% (102)	23.3% (630)	37.5% (360)	41.27% (228)
0.95	59.2% (49)	65.8% (38)	45.45% (61)	18.2% (429)	32.8% (204)	31.23% (141)
0.98	56.3% (16)	75% (12)	32.91% (39)	23.1% (130)	39.2% (74)	25.12% (86)
0.99	63.6% (11)	60% (10)	21.12% (30)	10.6% (132)	18.6% (59)	15.84% (66)
Here p is the fraction of training set.
†Fraction of test proteins with at least one function assigned, which has at least one assigned function on the original MIPS functional datasets.
*Among all the newly assigned functions to all the test set proteins, fraction of functions which are also on the original MIPS functional datasets.
Raw outcomes correspond to the original outcomes from our method, and high confidence (HC) outcomes are the selected subset of them whose functional
assignments are invariant even if the multiple solutions are considered.
